# Supplementary material for: Identification of a genomic DNA sequence that quantitatively modulates KLF1 transcription factor expression in differentiating human hematopoietic cells
Source: Sci Rep. 2023 May 10;13:7589. doi: 10.1038/s41598-023-34805-5 (PMC10172341; doi:10.1038/s41598-023-34805-5)
Supplement: Supplementary file 3 — Supplementary Table S5. [file 41598_2023_34805_MOESM3_ESM.xlsx]

## Sheet: res_final2
TABLE S5. Genes downregulated in int1-edited cells compared to control.
(filtered based on padj<0.05 and |log2|>1.0)
	GENENAME	baseMean	log2FoldChange	lfcSE	stat	pvalue	padj
ENSG00000226471	CTA-292E10.6	63.1564	-1.00069	0.299242	-3.34408	0.000825546	0.0158933
ENSG00000166289	PLEKHF1	76.4295	-1.00606	0.339191	-2.96606	0.00301644	0.0371551
ENSG00000158869	FCER1G	125.399	-1.00931	0.317598	-3.17795	0.00148319	0.0231659
ENSG00000239998	LILRA2	105.868	-1.01197	0.294428	-3.43708	0.000588012	0.0129512
ENSG00000155366	RHOC	379.714	-1.02916	0.252565	-4.07482	4.60499e-05	0.00261148
ENSG00000279296	RP11-609D21.3	674.73	-1.03734	0.33525	-3.09424	0.00197317	0.0283255
ENSG00000240065	PSMB9	137.755	-1.04817	0.270668	-3.87254	0.000107709	0.00437398
ENSG00000182718	ANXA2	242.143	-1.05073	0.250477	-4.19491	2.72977e-05	0.00179158
ENSG00000215447	BX322557.10	220.098	-1.0613	0.368607	-2.87921	0.00398669	0.0448157
ENSG00000067225	PKM	809.325	-1.06748	0.162841	-6.55537	5.55058e-11	4.50811e-08
ENSG00000116016	EPAS1	485.476	-1.07851	0.318455	-3.38668	0.00070744	0.0146388
ENSG00000004468	CD38	63.8301	-1.08324	0.298215	-3.63239	0.000280805	0.00801991
ENSG00000273542	HIST1H4K	374.851	-1.09311	0.129385	-8.44855	2.94935e-17	6.3878e-14
ENSG00000168298	HIST1H1E	252.786	-1.10534	0.26199	-4.21903	2.45355e-05	0.0016435
ENSG00000100292	HMOX1	1870.28	-1.10957	0.244985	-4.52912	5.92289e-06	0.000615744
ENSG00000172349	IL16	142.059	-1.11084	0.372811	-2.97963	0.002886	0.0366604
ENSG00000187608	ISG15	643.083	-1.12037	0.339044	-3.30448	0.000951528	0.0173911
ENSG00000138964	PARVG	176.884	-1.12063	0.264419	-4.2381	2.25423e-05	0.00153898
ENSG00000090382	LYZ	510.023	-1.12656	0.181984	-6.19045	5.99929e-10	3.54367e-07
ENSG00000025708	TYMP	505.389	-1.13275	0.2048	-5.531	3.18402e-08	1.08885e-05
ENSG00000129538	RNASE1	360.912	-1.14576	0.231387	-4.95172	7.35608e-07	0.00013854
ENSG00000178038	ALS2CL	80.2846	-1.15512	0.388191	-2.97566	0.00292364	0.0367789
ENSG00000132359	RAP1GAP2	66.9434	-1.15862	0.338725	-3.42054	0.000624972	0.0135301
ENSG00000198276	UCKL1	1418.55	-1.18141	0.292411	-4.04024	5.33973e-05	0.00284672
ENSG00000008516	MMP25	163.129	-1.18147	0.2301	-5.13458	2.82772e-07	6.22818e-05
ENSG00000103490	PYCARD	70.906	-1.19511	0.28987	-4.12291	3.7412e-05	0.00225078
ENSG00000196421	LINC00176	131.627	-1.25118	0.220816	-5.66614	1.46049e-08	5.75123e-06
ENSG00000171700	RGS19	120.094	-1.25272	0.334705	-3.74276	0.000182009	0.0062892
ENSG00000261512	RP11-46D6.1	64.9928	-1.2547	0.442578	-2.83498	0.00458288	0.0489594
ENSG00000198246	SLC29A3	101.789	-1.25848	0.336358	-3.74148	0.000182941	0.0062892
ENSG00000241978	AKAP2	74.8271	-1.30493	0.360086	-3.62393	0.000290164	0.00814737
ENSG00000133454	MYO18B	181.078	-1.33969	0.343413	-3.90111	9.57536e-05	0.00402692
ENSG00000089127	OAS1	102.445	-1.36759	0.412132	-3.31832	0.000905605	0.0168775
ENSG00000143515	ATP8B2	310.932	-1.39778	0.469731	-2.97571	0.00292308	0.0367789
ENSG00000019582	CD74	561.099	-1.4041	0.209389	-6.70568	2.00466e-11	2.00389e-08
ENSG00000185201	IFITM2	407.349	-1.48836	0.268188	-5.54968	2.86197e-08	1.00517e-05
ENSG00000147081	AKAP4	63.9207	-1.50712	0.523145	-2.88089	0.00396552	0.0446164
ENSG00000105122	RASAL3	314.534	-1.57472	0.244524	-6.43996	1.19507e-10	7.76496e-08
ENSG00000129991	TNNI3	510.802	-1.68672	0.402952	-4.18591	2.84025e-05	0.00185472
ENSG00000160932	LY6E	254.714	-1.78907	0.412777	-4.33424	1.46267e-05	0.00116985
ENSG00000177575	CD163	80.2903	-1.82072	0.524748	-3.4697	0.000521037	0.0121368
ENSG00000230615	RP5-1198O20.4	138.813	-1.92102	0.570303	-3.36843	0.000755988	0.0152332
ENSG00000156206	CFAP161	86.065	-1.9668	0.632622	-3.10897	0.00187742	0.0271963
ENSG00000204287	HLA-DRA	63.8563	-1.999	0.326389	-6.1246	9.09117e-10	5.13651e-07
ENSG00000228252	COL6A4P2	188.644	-2.20986	0.513085	-4.307	1.65486e-05	0.00125063
ENSG00000010327	STAB1	201.615	-2.34743	0.395828	-5.93043	3.02149e-09	1.4023e-06
ENSG00000088827	SIGLEC1	67.4561	-2.54942	0.468557	-5.44102	5.29771e-08	1.72109e-05
ENSG00000247324	RP11-510M2.2	82.7744	-2.57704	0.716292	-3.59774	0.000320992	0.00885623
ENSG00000170458	CD14	91.2092	-2.64955	0.380418	-6.96483	3.28803e-12	3.56066e-09
ENSG00000152763	WDR78	116.532	-3.51256	0.654327	-5.36821	7.95222e-08	2.29642e-05
ENSG00000118785	SPP1	150.926	-4.04712	0.57226	-7.07218	1.52518e-12	1.98198e-09
