# Supplementary material for: Identification of a genomic DNA sequence that quantitatively modulates KLF1 transcription factor expression in differentiating human hematopoietic cells
Source: Sci Rep. 2023 May 10;13:7589. doi: 10.1038/s41598-023-34805-5 (PMC10172341; doi:10.1038/s41598-023-34805-5)
Supplement: Supplementary file 4 — Supplementary Table S6. [file 41598_2023_34805_MOESM4_ESM.xlsx]

## Sheet: res_final2
TABLE S6. Genes upnregulated in int1-edited cells compared to control.
(filtered based on padj<0.05 and log2>1.0)
	GENENAME	baseMean	log2FoldChange	lfcSE	stat	pvalue	padj
ENSG00000278050	NEAT1_2	396.947	12.1263	1.18994	10.1906	2.18305e-24	1.41844e-20
ENSG00000269378	ITGB1P1	257.725	11.5029	1.19116	9.65695	4.5932e-22	1.98962e-18
ENSG00000203709	C1orf132	6775.96	3.5847	1.05486	3.39827	0.000678146	0.014168
ENSG00000095066	HOOK2	454.517	3.15219	0.639181	4.93162	8.15522e-07	0.000149263
ENSG00000272655	POLR2J4	719.938	3.04684	0.928454	3.28162	0.00103212	0.0180793
ENSG00000159958	TNFRSF13C	1274.08	3.00292	0.88011	3.41198	0.000644933	0.0137844
ENSG00000144867	SRPRB	85.4901	2.85467	0.480108	5.94588	2.74982e-09	1.4023e-06
ENSG00000160959	LRRC14	2652.09	2.75812	0.261719	10.5385	5.74229e-26	7.46211e-22
ENSG00000063438	AHRR	76.9268	2.47525	0.544872	4.54281	5.55084e-06	0.000586448
ENSG00000135931	ARMC9	226.085	2.41338	0.503313	4.79499	1.62679e-06	0.000247914
ENSG00000105926	MPP6	170.762	2.20384	0.607624	3.62697	0.000286761	0.00813639
ENSG00000263818	CTD-2206N4.4	102.923	2.06841	0.310095	6.67024	2.55389e-11	2.37056e-08
ENSG00000110171	TRIM3	76.078	1.89545	0.517271	3.66433	0.000247989	0.00742667
ENSG00000120645	IQSEC3	219.043	1.82267	0.491107	3.71134	0.000206161	0.00678245
ENSG00000138190	EXOC6	1116.8	1.81351	0.624301	2.90486	0.00367415	0.04263
ENSG00000094916	CBX5	10576.5	1.78326	0.552191	3.22942	0.00124042	0.0204818
ENSG00000187994	RINL	408.562	1.75921	0.449794	3.91115	9.18581e-05	0.00395263
ENSG00000106692	FKTN	91.8001	1.72347	0.595545	2.89393	0.00380449	0.0435205
ENSG00000174306	ZHX3	699.614	1.70969	0.387605	4.41091	1.02935e-05	0.000904013
ENSG00000270164	LINC01480	92.7272	1.56987	0.242481	6.4742	9.53168e-11	6.51916e-08
ENSG00000114491	UMPS	821.7	1.55772	0.538437	2.89304	0.00381534	0.0436006
ENSG00000159899	NPR2	110.425	1.55298	0.396342	3.91828	8.91815e-05	0.00391525
ENSG00000215068	AC025171.1	73.6967	1.52279	0.416749	3.65398	0.000258207	0.00759141
ENSG00000144736	SHQ1	154.892	1.51161	0.461617	3.27459	0.00105814	0.0184323
ENSG00000139618	BRCA2	1598.42	1.48248	0.183854	8.06339	7.42091e-16	1.20543e-12
ENSG00000164048	ZNF589	157.76	1.44922	0.253443	5.71813	1.07701e-08	4.51475e-06
ENSG00000101544	ADNP2	2807.77	1.42744	0.228063	6.25896	3.87558e-10	2.39824e-07
ENSG00000064763	FAR2	108.062	1.42504	0.422841	3.37015	0.000751261	0.015222
ENSG00000068097	HEATR6	408.727	1.42426	0.149887	9.50227	2.05361e-21	6.67167e-18
ENSG00000164754	RAD21	23220.9	1.404	0.418498	3.35486	0.000794053	0.0156796
ENSG00000184154	LRTOMT	98.6409	1.40245	0.290458	4.82842	1.37619e-06	0.000216784
ENSG00000106460	TMEM106B	796.488	1.39675	0.19814	7.04929	1.79829e-12	2.12443e-09
ENSG00000144233	AMMECR1L	232.649	1.339	0.367788	3.64068	0.000271918	0.00783498
ENSG00000145545	SRD5A1	189.602	1.31262	0.334398	3.92532	8.66129e-05	0.00382835
ENSG00000188343	FAM92A1	68.375	1.28904	0.374926	3.43812	0.000585761	0.0129259
ENSG00000140598	EFL1	740.629	1.24323	0.376883	3.29871	0.000971289	0.0175548
ENSG00000187607	ZNF286A	109.245	1.23699	0.292468	4.22948	2.34236e-05	0.00157715
ENSG00000249249	AC010226.4	68.9187	1.23456	0.349033	3.53709	0.000404556	0.0104517
ENSG00000186716	BCR	449.221	1.22346	0.268817	4.55129	5.33172e-06	0.000572609
ENSG00000247092	SNHG10	944.201	1.19739	0.144276	8.29932	1.04712e-16	1.9439e-13
ENSG00000172071	EIF2AK3	180.602	1.18853	0.41947	2.83342	0.00460534	0.0490222
ENSG00000102524	TNFSF13B	216.802	1.17999	0.194989	6.05156	1.43449e-09	7.76715e-07
ENSG00000099364	FBXL19	400.348	1.17448	0.334013	3.51628	0.000437645	0.0108837
ENSG00000124253	PCK1	64.6078	1.1694	0.389418	3.00295	0.00267381	0.0348857
ENSG00000196074	SYCP2	177.158	1.16329	0.399647	2.9108	0.00360502	0.0422462
ENSG00000130699	TAF4	1732.1	1.13365	0.312741	3.62489	0.000289085	0.00814737
ENSG00000178397	FAM220A	598.617	1.13262	0.309472	3.65986	0.000252354	0.00750022
ENSG00000028137	TNFRSF1B	2047.9	1.12552	0.189749	5.93163	2.99947e-09	1.4023e-06
ENSG00000131778	CHD1L	458.505	1.11188	0.300858	3.69569	0.00021929	0.0069845
ENSG00000144821	MYH15	287.637	1.08921	0.258951	4.20624	2.59659e-05	0.00171283
ENSG00000247828	TMEM161B-AS1	131.906	1.08891	0.339887	3.20373	0.0013566	0.0217642
ENSG00000175054	ATR	179.792	1.08621	0.343994	3.15765	0.00159046	0.0241448
ENSG00000196636	SDHAF3	115.897	1.08248	0.294734	3.67272	0.000239979	0.00732412
ENSG00000179954	SSC5D	114.921	1.035	0.363232	2.84943	0.00437973	0.0477481
ENSG00000184271	POU6F1	553.274	1.02229	0.314642	3.24906	0.00115789	0.0195666
ENSG00000242715	CCDC169	123.098	1.01461	0.282427	3.59246	0.000327577	0.00888698
