# Supplementary material for: Identification of a genomic DNA sequence that quantitatively modulates KLF1 transcription factor expression in differentiating human hematopoietic cells
Source: Sci Rep. 2023 May 10;13:7589. doi: 10.1038/s41598-023-34805-5 (PMC10172341; doi:10.1038/s41598-023-34805-5)
Supplement: Supplementary file 5 — Supplementary Table S7. [file 41598_2023_34805_MOESM5_ESM.xlsx]

## Sheet: res_final2
Table S7. Genes altered in expression in int1-edited cells compared to control.
(padj=NA have been removed; otherwise unfiltered)
	GENENAME	baseMean	log2FoldChange	lfcSE	stat	pvalue	padj
ENSG00000278050	NEAT1_2	396.947	12.1263	1.18994	10.1906	2.18305e-24	1.41844e-20
ENSG00000269378	ITGB1P1	257.725	11.5029	1.19116	9.65695	4.5932e-22	1.98962e-18
ENSG00000203709	C1orf132	6775.96	3.5847	1.05486	3.39827	0.000678146	0.014168
ENSG00000095066	HOOK2	454.517	3.15219	0.639181	4.93162	8.15522e-07	0.000149263
ENSG00000272655	POLR2J4	719.938	3.04684	0.928454	3.28162	0.00103212	0.0180793
ENSG00000159958	TNFRSF13C	1274.08	3.00292	0.88011	3.41198	0.000644933	0.0137844
ENSG00000144867	SRPRB	85.4901	2.85467	0.480108	5.94588	2.74982e-09	1.4023e-06
ENSG00000160959	LRRC14	2652.09	2.75812	0.261719	10.5385	5.74229e-26	7.46211e-22
ENSG00000063438	AHRR	76.9268	2.47525	0.544872	4.54281	5.55084e-06	0.000586448
ENSG00000135931	ARMC9	226.085	2.41338	0.503313	4.79499	1.62679e-06	0.000247914
ENSG00000105926	MPP6	170.762	2.20384	0.607624	3.62697	0.000286761	0.00813639
ENSG00000263818	CTD-2206N4.4	102.923	2.06841	0.310095	6.67024	2.55389e-11	2.37056e-08
ENSG00000110171	TRIM3	76.078	1.89545	0.517271	3.66433	0.000247989	0.00742667
ENSG00000120645	IQSEC3	219.043	1.82267	0.491107	3.71134	0.000206161	0.00678245
ENSG00000138190	EXOC6	1116.8	1.81351	0.624301	2.90486	0.00367415	0.04263
ENSG00000094916	CBX5	10576.5	1.78326	0.552191	3.22942	0.00124042	0.0204818
ENSG00000187994	RINL	408.562	1.75921	0.449794	3.91115	9.18581e-05	0.00395263
ENSG00000106692	FKTN	91.8001	1.72347	0.595545	2.89393	0.00380449	0.0435205
ENSG00000174306	ZHX3	699.614	1.70969	0.387605	4.41091	1.02935e-05	0.000904013
ENSG00000270164	LINC01480	92.7272	1.56987	0.242481	6.4742	9.53168e-11	6.51916e-08
ENSG00000114491	UMPS	821.7	1.55772	0.538437	2.89304	0.00381534	0.0436006
ENSG00000159899	NPR2	110.425	1.55298	0.396342	3.91828	8.91815e-05	0.00391525
ENSG00000215068	AC025171.1	73.6967	1.52279	0.416749	3.65398	0.000258207	0.00759141
ENSG00000144736	SHQ1	154.892	1.51161	0.461617	3.27459	0.00105814	0.0184323
ENSG00000139618	BRCA2	1598.42	1.48248	0.183854	8.06339	7.42091e-16	1.20543e-12
ENSG00000164048	ZNF589	157.76	1.44922	0.253443	5.71813	1.07701e-08	4.51475e-06
ENSG00000101544	ADNP2	2807.77	1.42744	0.228063	6.25896	3.87558e-10	2.39824e-07
ENSG00000064763	FAR2	108.062	1.42504	0.422841	3.37015	0.000751261	0.015222
ENSG00000068097	HEATR6	408.727	1.42426	0.149887	9.50227	2.05361e-21	6.67167e-18
ENSG00000164754	RAD21	23220.9	1.404	0.418498	3.35486	0.000794053	0.0156796
ENSG00000184154	LRTOMT	98.6409	1.40245	0.290458	4.82842	1.37619e-06	0.000216784
ENSG00000106460	TMEM106B	796.488	1.39675	0.19814	7.04929	1.79829e-12	2.12443e-09
ENSG00000144233	AMMECR1L	232.649	1.339	0.367788	3.64068	0.000271918	0.00783498
ENSG00000145545	SRD5A1	189.602	1.31262	0.334398	3.92532	8.66129e-05	0.00382835
ENSG00000188343	FAM92A1	68.375	1.28904	0.374926	3.43812	0.000585761	0.0129259
ENSG00000140598	EFL1	740.629	1.24323	0.376883	3.29871	0.000971289	0.0175548
ENSG00000187607	ZNF286A	109.245	1.23699	0.292468	4.22948	2.34236e-05	0.00157715
ENSG00000249249	AC010226.4	68.9187	1.23456	0.349033	3.53709	0.000404556	0.0104517
ENSG00000186716	BCR	449.221	1.22346	0.268817	4.55129	5.33172e-06	0.000572609
ENSG00000247092	SNHG10	944.201	1.19739	0.144276	8.29932	1.04712e-16	1.9439e-13
ENSG00000172071	EIF2AK3	180.602	1.18853	0.41947	2.83342	0.00460534	0.0490222
ENSG00000102524	TNFSF13B	216.802	1.17999	0.194989	6.05156	1.43449e-09	7.76715e-07
ENSG00000099364	FBXL19	400.348	1.17448	0.334013	3.51628	0.000437645	0.0108837
ENSG00000124253	PCK1	64.6078	1.1694	0.389418	3.00295	0.00267381	0.0348857
ENSG00000196074	SYCP2	177.158	1.16329	0.399647	2.9108	0.00360502	0.0422462
ENSG00000130699	TAF4	1732.1	1.13365	0.312741	3.62489	0.000289085	0.00814737
ENSG00000178397	FAM220A	598.617	1.13262	0.309472	3.65986	0.000252354	0.00750022
ENSG00000028137	TNFRSF1B	2047.9	1.12552	0.189749	5.93163	2.99947e-09	1.4023e-06
ENSG00000131778	CHD1L	458.505	1.11188	0.300858	3.69569	0.00021929	0.0069845
ENSG00000144821	MYH15	287.637	1.08921	0.258951	4.20624	2.59659e-05	0.00171283
ENSG00000247828	TMEM161B-AS1	131.906	1.08891	0.339887	3.20373	0.0013566	0.0217642
ENSG00000175054	ATR	179.792	1.08621	0.343994	3.15765	0.00159046	0.0241448
ENSG00000196636	SDHAF3	115.897	1.08248	0.294734	3.67272	0.000239979	0.00732412
ENSG00000179954	SSC5D	114.921	1.035	0.363232	2.84943	0.00437973	0.0477481
ENSG00000184271	POU6F1	553.274	1.02229	0.314642	3.24906	0.00115789	0.0195666
ENSG00000242715	CCDC169	123.098	1.01461	0.282427	3.59246	0.000327577	0.00888698
ENSG00000158747	NBL1	240.219	0.990284	0.213691	4.63418	3.58357e-06	0.000442747
ENSG00000079691	CARMIL1	90.9045	0.989295	0.339767	2.91169	0.00359482	0.0422462
ENSG00000138061	CYP1B1	1940.91	0.982842	0.183558	5.3544	8.58429e-08	2.37346e-05
ENSG00000163806	SPDYA	78.7	0.959314	0.331391	2.89481	0.00379391	0.043447
ENSG00000169991	IFFO2	75.0987	0.948962	0.301093	3.15172	0.00162311	0.0245259
ENSG00000179222	MAGED1	907.335	0.946324	0.288375	3.28157	0.00103231	0.0180793
ENSG00000166863	TAC3	1506.54	0.946011	0.224408	4.21558	2.49138e-05	0.00166028
ENSG00000146021	KLHL3	119.838	0.940759	0.285357	3.29678	0.000978004	0.0175678
ENSG00000232931	LINC00342	238.56	0.9377	0.289446	3.23963	0.00119684	0.0200705
ENSG00000123739	PLA2G12A	1065.51	0.92407	0.246263	3.75236	0.000175176	0.00618913
ENSG00000146373	RNF217	960.677	0.921828	0.226421	4.07129	4.67532e-05	0.00261878
ENSG00000138442	WDR12	564.619	0.921304	0.283072	3.25466	0.00113528	0.0193608
ENSG00000166326	TRIM44	1149.95	0.917931	0.231163	3.97093	7.15916e-05	0.00342034
ENSG00000161267	BDH1	962.284	0.912287	0.221402	4.1205	3.78057e-05	0.00225763
ENSG00000133657	ATP13A3	632.537	0.894472	0.174845	5.11581	3.12392e-07	6.76589e-05
ENSG00000102144	PGK1	833.726	0.89344	0.209532	4.26398	2.00816e-05	0.00143187
ENSG00000198105	ZNF248	154.21	0.889345	0.257313	3.45627	0.0005477	0.0124683
ENSG00000069020	MAST4	527.366	0.884156	0.241741	3.65745	0.000254741	0.00754069
ENSG00000187764	SEMA4D	1709.86	0.884002	0.254986	3.46686	0.000526569	0.0122411
ENSG00000240280	TCAM1P	78.5188	0.88339	0.311981	2.83155	0.00463235	0.0491233
ENSG00000151835	SACS	369.89	0.87712	0.206031	4.25722	2.06986e-05	0.00144273
ENSG00000188211	NCR3LG1	246.937	0.87011	0.193248	4.50255	6.71417e-06	0.000674424
ENSG00000141858	SAMD1	6131.98	0.868642	0.249002	3.4885	0.000485746	0.0116774
ENSG00000144320	LNPK	1646.31	0.864403	0.271757	3.1808	0.00146871	0.0230632
ENSG00000135525	MAP7	89.8374	0.860319	0.26761	3.21482	0.00130526	0.0211358
ENSG00000116133	DHCR24	1811.42	0.859011	0.234428	3.66428	0.000248032	0.00742667
ENSG00000151881	TMEM267	551.733	0.858908	0.152227	5.64227	1.67822e-08	6.31098e-06
ENSG00000100034	PPM1F	264.545	0.85289	0.272608	3.12863	0.00175621	0.0259126
ENSG00000101019	UQCC1	1196.2	0.849699	0.26429	3.21503	0.00130431	0.0211358
ENSG00000101868	POLA1	506.322	0.843999	0.203204	4.15345	3.27506e-05	0.00208625
ENSG00000122966	CIT	4086.69	0.837448	0.116724	7.17462	7.25076e-13	1.04693e-09
ENSG00000111261	MANSC1	412.872	0.836656	0.155777	5.37086	7.83619e-08	2.29642e-05
ENSG00000185499	MUC1	752.486	0.827995	0.278861	2.9692	0.00298573	0.0369456
ENSG00000117569	PTBP2	307.141	0.826158	0.205542	4.0194	5.8346e-05	0.00299686
ENSG00000049246	PER3	213.969	0.82076	0.268414	3.05781	0.0022296	0.0306838
ENSG00000183569	SERHL2	142.943	0.813445	0.202013	4.0267	5.65661e-05	0.00292859
ENSG00000121281	ADCY7	2103.06	0.808372	0.171167	4.72272	2.32713e-06	0.000332007
ENSG00000100320	RBFOX2	112.458	0.805577	0.264356	3.04732	0.00230895	0.0314516
ENSG00000176209	SMIM19	484.781	0.805527	0.258587	3.11511	0.00183875	0.0269083
ENSG00000217165	ANKRD18EP	119.472	0.800704	0.26979	2.96788	0.0029986	0.0370132
ENSG00000105227	PRX	473.948	0.797296	0.240676	3.31274	0.000923871	0.0170536
ENSG00000083720	OXCT1	1824.28	0.79626	0.269448	2.95515	0.00312517	0.0380379
ENSG00000170921	TANC2	588.216	0.793702	0.252554	3.1427	0.00167396	0.0251191
ENSG00000170270	GON7	138.168	0.793633	0.257564	3.08131	0.00206095	0.0290793
ENSG00000164741	DLC1	376.893	0.793431	0.239814	3.30852	0.0009379	0.0172106
ENSG00000104823	ECH1	8441.53	0.79239	0.197278	4.01662	5.90379e-05	0.00300862
ENSG00000176714	CCDC121	94.7137	0.79164	0.235558	3.36071	0.00077743	0.0155444
ENSG00000197181	PIWIL2	285.434	0.784651	0.240664	3.26036	0.00111269	0.0191487
ENSG00000162551	ALPL	978.652	0.784466	0.266431	2.94435	0.00323631	0.0391581
ENSG00000005302	MSL3	371.825	0.782736	0.180623	4.33353	1.46738e-05	0.00116985
ENSG00000148426	PROSER2	385.546	0.782378	0.227547	3.43831	0.000585363	0.0129259
ENSG00000099810	MTAP	217.733	0.778416	0.230884	3.37146	0.00074771	0.0151881
ENSG00000126522	ASL	566.217	0.774227	0.254561	3.04142	0.00235467	0.0319071
ENSG00000112851	ERBIN	2723.44	0.76436	0.209048	3.65639	0.000255788	0.00755447
ENSG00000174197	MGA	597.863	0.752155	0.139002	5.41109	6.26421e-08	1.93818e-05
ENSG00000139291	TMEM19	615.906	0.748587	0.172468	4.34045	1.42194e-05	0.00114771
ENSG00000259488	RP11-154J22.1	432.048	0.743522	0.223463	3.32727	0.00087702	0.0166532
ENSG00000169299	PGM2	414.118	0.743443	0.16221	4.58321	4.57885e-06	0.000521949
ENSG00000162688	AGL	210.228	0.738114	0.193765	3.80932	0.00013935	0.00531041
ENSG00000171316	CHD7	651.222	0.737389	0.215598	3.4202	0.00062575	0.0135301
ENSG00000189007	ADAT2	603.621	0.734393	0.209797	3.50049	0.000464407	0.0113014
ENSG00000161714	PLCD3	671.877	0.731203	0.252511	2.89572	0.00378286	0.043447
ENSG00000135164	DMTF1	1286.23	0.730916	0.112496	6.49727	8.1792e-11	5.90493e-08
ENSG00000164172	MOCS2	209.69	0.729092	0.198426	3.67438	0.000238432	0.00732412
ENSG00000147536	GINS4	1235.15	0.725373	0.17373	4.17529	2.97611e-05	0.0019241
ENSG00000021574	SPAST	310.393	0.725151	0.156334	4.63848	3.50978e-06	0.000442747
ENSG00000153214	TMEM87B	242.079	0.709576	0.248556	2.8548	0.00430644	0.0472255
ENSG00000111196	MAGOHB	352.016	0.709473	0.236675	2.99767	0.00272055	0.0351025
ENSG00000122218	COPA	1805.58	0.709355	0.142686	4.97145	6.64552e-07	0.000128893
ENSG00000172716	SLFN11	610.256	0.709053	0.158619	4.47015	7.81635e-06	0.000746863
ENSG00000157404	KIT	179.188	0.708579	0.214189	3.30819	0.000939001	0.0172106
ENSG00000163611	SPICE1	175.362	0.7058	0.244783	2.88338	0.00393439	0.0443814
ENSG00000198743	SLC5A3	423.951	0.703096	0.158765	4.42852	9.48811e-06	0.000849567
ENSG00000073464	CLCN4	1936.39	0.699679	0.162995	4.29263	1.76569e-05	0.00131115
ENSG00000224050	RP1-90G24.6	648.912	0.699353	0.168554	4.14914	3.33727e-05	0.0021155
ENSG00000125912	NCLN	1811.46	0.695603	0.211165	3.29413	0.000987277	0.0176474
ENSG00000138050	THUMPD2	403.765	0.691542	0.236438	2.92483	0.00344646	0.0412401
ENSG00000177076	ACER2	174.725	0.688102	0.213167	3.22799	0.00124664	0.0205065
ENSG00000163006	CCDC138	139.265	0.687804	0.233137	2.95021	0.00317558	0.038531
ENSG00000004700	RECQL	1483.07	0.687569	0.115705	5.94243	2.80824e-09	1.4023e-06
ENSG00000276043	UHRF1	888.83	0.686618	0.194732	3.52597	0.000421937	0.0106467
ENSG00000135605	TEC	496.524	0.684769	0.133219	5.14016	2.74509e-07	6.15043e-05
ENSG00000172167	MTBP	417.969	0.683868	0.240583	2.84254	0.00447559	0.0483059
ENSG00000134897	BIVM	457.388	0.682861	0.13136	5.19839	2.01027e-07	4.86078e-05
ENSG00000070718	AP3M2	474.112	0.682611	0.238702	2.85967	0.00424078	0.046663
ENSG00000167562	ZNF701	556.28	0.681848	0.152137	4.48181	7.40118e-06	0.000728624
ENSG00000197965	MPZL1	265.706	0.678641	0.232413	2.91998	0.00350057	0.0416311
ENSG00000128595	CALU	1873.11	0.673725	0.17326	3.88852	0.000100859	0.00420084
ENSG00000196233	LCOR	3092.38	0.673517	0.177291	3.79894	0.000145314	0.00549684
ENSG00000103740	ACSBG1	6977.85	0.672637	0.235827	2.85224	0.00434119	0.0475263
ENSG00000125730	C3	523.549	0.666619	0.210722	3.16351	0.00155882	0.023893
ENSG00000280018	CH507-154B10.2	168.882	0.665912	0.180034	3.69882	0.000216608	0.00695548
ENSG00000165983	PTER	423.121	0.665077	0.168362	3.95027	7.80621e-05	0.00358451
ENSG00000130741	EIF2S3	5633.12	0.663657	0.2053	3.23262	0.00122662	0.0203056
ENSG00000235750	KIAA0040	151.882	0.663583	0.219346	3.02528	0.00248404	0.0331758
ENSG00000196660	SLC30A10	249.58	0.663043	0.178769	3.70894	0.00020813	0.00681104
ENSG00000163072	NOSTRIN	128.975	0.653762	0.227376	2.87524	0.00403719	0.0451491
ENSG00000156162	DPY19L4	180.255	0.649725	0.229257	2.83405	0.0045962	0.0489972
ENSG00000087502	ERGIC2	896.015	0.643966	0.199863	3.22204	0.00127281	0.0207791
ENSG00000138185	ENTPD1	643.349	0.643845	0.189265	3.40181	0.000669401	0.0141198
ENSG00000186871	ERCC6L	601.422	0.64259	0.165394	3.88522	0.000102238	0.00421969
ENSG00000090621	PABPC4	5703.49	0.641897	0.213847	3.00166	0.00268509	0.0349245
ENSG00000100644	HIF1A	1386.56	0.638231	0.0961059	6.64091	3.11755e-11	2.70084e-08
ENSG00000011566	MAP4K3	136.808	0.637759	0.208368	3.06074	0.0022079	0.0304582
ENSG00000125703	ATG4C	184.91	0.637374	0.20619	3.0912	0.00199349	0.0284362
ENSG00000203668	CHML	334.607	0.6365	0.169837	3.74772	0.000178451	0.00622982
ENSG00000137563	GGH	481.454	0.634711	0.181565	3.49578	0.000472671	0.0114596
ENSG00000102471	NDFIP2	1029.57	0.633733	0.169366	3.74179	0.000182715	0.0062892
ENSG00000083535	PIBF1	597.35	0.633243	0.182286	3.4739	0.000512957	0.0120759
ENSG00000147592	LACTB2	286.527	0.632751	0.186084	3.40034	0.000673011	0.0141198
ENSG00000204764	RANBP17	139.942	0.63001	0.207821	3.0315	0.00243343	0.0327016
ENSG00000277161	PIGW	174.356	0.623874	0.209361	2.9799	0.00288345	0.0366604
ENSG00000085788	DDHD2	2829.81	0.622314	0.182565	3.40873	0.000652663	0.0138517
ENSG00000186399	GOLGA8R	140.511	0.622193	0.195807	3.17758	0.00148508	0.0231675
ENSG00000163964	PIGX	822.592	0.621611	0.177967	3.49284	0.000477914	0.0115403
ENSG00000277149	TYW1B	182.549	0.620203	0.202258	3.06639	0.00216657	0.0300476
ENSG00000188725	SMIM15	712.091	0.609431	0.127143	4.79329	1.64068e-06	0.000247914
ENSG00000260261	RP11-480A16.1	139.841	0.608198	0.201466	3.01886	0.0025373	0.0335766
ENSG00000175548	ALG10B	654.912	0.607807	0.160043	3.79777	0.000146004	0.00549684
ENSG00000112874	NUDT12	170.074	0.605944	0.181104	3.34584	0.000820339	0.0158475
ENSG00000165092	ALDH1A1	1445.5	0.602272	0.179507	3.35515	0.000793211	0.0156796
ENSG00000171649	ZIK1	321.463	0.601133	0.190279	3.15921	0.00158196	0.0241363
ENSG00000092531	SNAP23	1504.48	0.599001	0.181999	3.29124	0.000997467	0.0177078
ENSG00000177302	TOP3A	2138.68	0.598598	0.181538	3.29738	0.000975921	0.0175678
ENSG00000001561	ENPP4	455.505	0.598419	0.140328	4.26443	2.00411e-05	0.00143187
ENSG00000178502	KLHL11	233.751	0.597984	0.205388	2.91148	0.00359721	0.0422462
ENSG00000084073	ZMPSTE24	383.849	0.59687	0.179641	3.32257	0.000891931	0.0167723
ENSG00000283233	AL034550.1	670.28	0.596854	0.184453	3.23581	0.00121299	0.020157
ENSG00000151718	WWC2	478.712	0.594828	0.139571	4.26185	2.02743e-05	0.00143187
ENSG00000111554	MDM1	248.022	0.594702	0.204326	2.91055	0.00360794	0.0422462
ENSG00000100027	YPEL1	364.003	0.594382	0.184246	3.22602	0.00125527	0.0206222
ENSG00000260804	PKI55	139.915	0.592976	0.205183	2.88998	0.00385262	0.043763
ENSG00000175305	CCNE2	1136.74	0.592641	0.134443	4.40813	1.04266e-05	0.000909355
ENSG00000164038	SLC9B2	390.239	0.592394	0.157612	3.75855	0.000170898	0.00614038
ENSG00000155980	KIF5A	204.808	0.591029	0.188265	3.13935	0.00169322	0.0252043
ENSG00000165490	DDIAS	426.044	0.588431	0.179258	3.28259	0.00102857	0.0180625
ENSG00000100350	FOXRED2	1491.65	0.588132	0.158782	3.70401	0.000212215	0.00689433
ENSG00000196550	FAM72A	1232.51	0.587888	0.182601	3.21953	0.00128402	0.0209097
ENSG00000134698	AGO4	565.349	0.586805	0.201571	2.91116	0.00360093	0.0422462
ENSG00000152455	SUV39H2	348.756	0.584187	0.187734	3.11178	0.00185962	0.0270857
ENSG00000148483	TMEM236	217.282	0.582673	0.169239	3.44291	0.00057549	0.0128718
ENSG00000120159	CAAP1	428.037	0.580189	0.164974	3.51686	0.000436687	0.0108837
ENSG00000159459	UBR1	2558.45	0.578436	0.118861	4.8665	1.13589e-06	0.000189243
ENSG00000155755	TMEM237	451.566	0.576983	0.170552	3.38302	0.000716928	0.0147631
ENSG00000270149	RP11-544M22.13	429.571	0.576897	0.164432	3.50843	0.000450763	0.0110941
ENSG00000100479	POLE2	600.493	0.572893	0.185484	3.08864	0.00201074	0.0286195
ENSG00000164221	CCDC112	416.788	0.566974	0.176131	3.21905	0.00128614	0.0209179
ENSG00000120696	KBTBD7	302.928	0.566547	0.143586	3.9457	7.95688e-05	0.00361537
ENSG00000115970	THADA	975.496	0.566127	0.162074	3.49301	0.000477601	0.0115403
ENSG00000198081	ZBTB14	319.9	0.565328	0.173683	3.25495	0.00113413	0.0193608
ENSG00000186260	MKL2	391.679	0.562639	0.198195	2.83882	0.00452809	0.0487371
ENSG00000164181	ELOVL7	162.294	0.560064	0.189528	2.95505	0.00312617	0.0380379
ENSG00000107537	PHYH	690.674	0.559732	0.164623	3.40008	0.000673666	0.0141198
ENSG00000145703	IQGAP2	1106.64	0.558571	0.103179	5.4136	6.17694e-08	1.93818e-05
ENSG00000206127	GOLGA8O	376.112	0.557937	0.16043	3.47777	0.000505611	0.011968
ENSG00000123411	IKZF4	220.384	0.55759	0.197541	2.82265	0.00476279	0.0499939
ENSG00000103275	UBE2I	4392.34	0.557347	0.098819	5.64007	1.69976e-08	6.31098e-06
ENSG00000171320	ESCO2	1853.63	0.553604	0.121543	4.55481	5.24323e-06	0.000571004
ENSG00000184992	BRI3BP	507.251	0.553451	0.155012	3.57037	0.000356475	0.00943461
ENSG00000129317	PUS7L	250.863	0.553137	0.167952	3.29343	0.000989747	0.0176554
ENSG00000110429	FBXO3	1553.37	0.552972	0.154159	3.58701	0.000334486	0.00898222
ENSG00000120832	MTERF2	449.37	0.550495	0.173953	3.16461	0.00155289	0.0238532
ENSG00000135052	GOLM1	1302.51	0.549268	0.153008	3.5898	0.000330932	0.00894066
ENSG00000275835	TUBGCP5	422.87	0.548418	0.18245	3.00584	0.00264844	0.0346941
ENSG00000187231	SESTD1	452.566	0.547953	0.184693	2.96683	0.00300892	0.0370976
ENSG00000116678	LEPR	509.825	0.546149	0.139439	3.91676	8.97457e-05	0.00392675
ENSG00000176597	B3GNT5	1115.8	0.545689	0.139521	3.91116	9.18549e-05	0.00395263
ENSG00000114648	KLHL18	3519.92	0.545194	0.180046	3.02809	0.00246107	0.0330135
ENSG00000130559	CAMSAP1	1904.39	0.540325	0.158898	3.40046	0.000672718	0.0141198
ENSG00000101911	PRPS2	2375.3	0.539664	0.116579	4.62916	3.6716e-06	0.000442747
ENSG00000188785	ZNF548	666.77	0.537963	0.134603	3.99666	6.42434e-05	0.00321094
ENSG00000196700	ZNF512B	529.3	0.536704	0.187007	2.86997	0.00410509	0.0456806
ENSG00000170629	DPY19L2P2	2114.84	0.536505	0.112776	4.75725	1.96247e-06	0.000289798
ENSG00000168807	SNTB2	569.563	0.53631	0.141619	3.78698	0.000152489	0.00566171
ENSG00000154760	SLFN13	2241.04	0.535785	0.13188	4.06268	4.85122e-05	0.00268243
ENSG00000123191	ATP7B	978.837	0.532912	0.150759	3.53487	0.000407969	0.010482
ENSG00000260822	GS1-358P8.4	420.113	0.532363	0.173485	3.06864	0.00215035	0.0299184
ENSG00000165209	STRBP	2609.66	0.530674	0.113699	4.66735	3.05114e-06	0.000395455
ENSG00000144827	ABHD10	615.376	0.529572	0.169069	3.13228	0.00173455	0.0257588
ENSG00000131323	TRAF3	1164.76	0.528243	0.112796	4.68319	2.82445e-06	0.000374528
ENSG00000164307	ERAP1	1618.95	0.528034	0.144979	3.64213	0.000270393	0.00783498
ENSG00000196367	TRRAP	832.904	0.527951	0.176998	2.98281	0.00285613	0.0364591
ENSG00000116237	ICMT	2035.73	0.523578	0.134157	3.90271	9.51204e-05	0.00401328
ENSG00000117054	ACADM	1254.58	0.522716	0.116899	4.47153	7.76604e-06	0.000746863
ENSG00000170191	NANP	586.075	0.521308	0.158586	3.28722	0.00101184	0.0178902
ENSG00000155629	PIK3AP1	2168.43	0.521269	0.144956	3.59604	0.000323093	0.00887304
ENSG00000168487	BMP1	838.429	0.518211	0.154888	3.34571	0.000820727	0.0158475
ENSG00000018510	AGPS	1029.43	0.516352	0.127266	4.05728	4.96482e-05	0.002716
ENSG00000186767	SPIN4	1250.26	0.515892	0.127981	4.03101	5.55382e-05	0.00289847
ENSG00000135108	FBXO21	556.587	0.513993	0.123998	4.14516	3.39576e-05	0.00214213
ENSG00000080839	RBL1	1504.78	0.508192	0.126256	4.02509	5.69542e-05	0.00293698
ENSG00000166225	FRS2	444.142	0.507558	0.155154	3.27133	0.00107043	0.0186215
ENSG00000117528	ABCD3	451.005	0.507527	0.135041	3.75833	0.000171052	0.00614038
ENSG00000196839	ADA	2764.75	0.506072	0.175231	2.88803	0.00387658	0.04392
ENSG00000198839	ZNF277	580.987	0.505863	0.135528	3.73254	0.000189557	0.00640249
ENSG00000140526	ABHD2	3225.96	0.505774	0.117665	4.29843	1.72014e-05	0.00128467
ENSG00000106701	FSD1L	237.01	0.505318	0.167628	3.01451	0.00257393	0.0339231
ENSG00000100003	SEC14L2	2570.36	0.504494	0.0878289	5.74405	9.24363e-09	4.00403e-06
ENSG00000250312	ZNF718	255.404	0.502644	0.168875	2.97643	0.00291625	0.0367789
ENSG00000049449	RCN1	661.217	0.501958	0.137861	3.64105	0.000271533	0.00783498
ENSG00000171097	KYAT1	375.727	0.499583	0.16955	2.94653	0.00321362	0.0389198
ENSG00000185722	ANKFY1	2106.96	0.499207	0.1008	4.95245	7.32843e-07	0.00013854
ENSG00000148154	UGCG	1040.44	0.498136	0.14067	3.54118	0.000398344	0.0103293
ENSG00000014123	UFL1	952.363	0.496698	0.0923712	5.37719	7.56563e-08	2.2864e-05
ENSG00000133119	RFC3	2606.52	0.496539	0.105923	4.68774	2.76245e-06	0.000374528
ENSG00000173409	ARV1	1325.97	0.49546	0.161208	3.07343	0.00211617	0.0295694
ENSG00000126001	CEP250	2821.27	0.493395	0.149052	3.31022	0.000932219	0.0171589
ENSG00000156802	ATAD2	7841.49	0.492771	0.112252	4.38986	1.13425e-05	0.00097613
ENSG00000079435	LIPE	809.98	0.492489	0.171524	2.87126	0.00408844	0.0455654
ENSG00000108219	TSPAN14	3618.78	0.491673	0.145712	3.37428	0.00074009	0.0150744
ENSG00000052795	FNIP2	2139.28	0.491472	0.0971139	5.06078	4.17549e-07	8.61277e-05
ENSG00000101003	GINS1	1020.88	0.490357	0.150865	3.2503	0.00115284	0.0195067
ENSG00000167202	TBC1D2B	707.482	0.489587	0.149243	3.28048	0.00103632	0.0181251
ENSG00000139921	TMX1	1104.94	0.488101	0.0945133	5.16436	2.41261e-07	5.50034e-05
ENSG00000079156	OSBPL6	1323.9	0.487964	0.151129	3.22879	0.00124315	0.0205009
ENSG00000170677	SOCS6	395.441	0.487916	0.162571	3.00125	0.00268873	0.0349245
ENSG00000144306	SCRN3	337.69	0.487454	0.160203	3.04273	0.00234444	0.0318017
ENSG00000166439	RNF169	836.066	0.487388	0.109161	4.46486	8.01214e-06	0.000759984
ENSG00000138594	TMOD3	2305.92	0.485495	0.106964	4.53887	5.65578e-06	0.000592716
ENSG00000205339	IPO7	2175.9	0.480799	0.10529	4.56641	4.96159e-06	0.000546406
ENSG00000139651	ZNF740	1653.45	0.480359	0.16755	2.86696	0.00414429	0.0458341
ENSG00000120805	ARL1	608.075	0.480338	0.1405	3.41878	0.000629019	0.0135494
ENSG00000232653	GOLGA8N	1022.94	0.480154	0.129705	3.7019	0.000213994	0.00693478
ENSG00000128891	C15orf57	1124.83	0.480077	0.157249	3.05297	0.00226591	0.0310606
ENSG00000115902	SLC1A4	2143.73	0.479598	0.156756	3.05951	0.00221698	0.030551
ENSG00000197147	LRRC8B	240.196	0.479322	0.162259	2.95405	0.00313634	0.0381261
ENSG00000182670	TTC3	1623.15	0.47901	0.12018	3.98576	6.72632e-05	0.00329843
ENSG00000155096	AZIN1	5909.96	0.476912	0.109022	4.37448	1.21725e-05	0.00102715
ENSG00000071794	HLTF	2829.7	0.476788	0.0965521	4.93814	7.88713e-07	0.000146419
ENSG00000240225	ZNF542P	271.115	0.476172	0.168234	2.83042	0.00464868	0.0492336
ENSG00000083097	DOPEY1	365.119	0.474949	0.140721	3.3751	0.000737878	0.0150578
ENSG00000065911	MTHFD2	7132.74	0.474491	0.127018	3.73563	0.000187244	0.00635311
ENSG00000088812	ATRN	676.992	0.474144	0.153816	3.08253	0.00205248	0.029024
ENSG00000065308	TRAM2	279.188	0.473031	0.164445	2.87653	0.00402077	0.0450043
ENSG00000103160	HSDL1	621.384	0.469218	0.127783	3.672	0.000240662	0.00732412
ENSG00000153936	HS2ST1	457.803	0.468114	0.158287	2.95738	0.00310262	0.0378578
ENSG00000115365	LANCL1	1638.57	0.467737	0.105643	4.42755	9.53101e-06	0.000849567
ENSG00000155189	AGPAT5	754.22	0.467352	0.110294	4.23733	2.26198e-05	0.00153898
ENSG00000138430	OLA1	2186.53	0.466653	0.112661	4.14208	3.44163e-05	0.00215019
ENSG00000177225	PDDC1	4693.12	0.46609	0.149485	3.11797	0.00182103	0.0267393
ENSG00000173905	GOLIM4	1555.37	0.46528	0.133504	3.48515	0.000491853	0.0117493
ENSG00000187325	TAF9B	541.134	0.464322	0.16392	2.83262	0.00461687	0.0490566
ENSG00000133739	LRRCC1	1317.52	0.462744	0.125782	3.67892	0.000234221	0.00729905
ENSG00000146842	TMEM209	1210.47	0.461304	0.136951	3.36839	0.000756092	0.0152332
ENSG00000085382	HACE1	470.756	0.459945	0.161306	2.85138	0.00435296	0.0476151
ENSG00000196584	XRCC2	818.222	0.459427	0.12086	3.8013	0.00014394	0.00546931
ENSG00000172244	C5orf34	340.511	0.458954	0.157363	2.91654	0.0035394	0.0419406
ENSG00000143971	ETAA1	321.686	0.458321	0.150367	3.04801	0.00230361	0.0314118
ENSG00000163376	KBTBD8	581.115	0.4583	0.138379	3.31193	0.000926559	0.0170789
ENSG00000162929	KIAA1841	512.998	0.457709	0.126502	3.61819	0.000296669	0.00830865
ENSG00000179295	PTPN11	2856.68	0.456265	0.101947	4.4755	7.62313e-06	0.000744831
ENSG00000109929	SC5D	1652.34	0.455436	0.141872	3.21018	0.00132652	0.0214138
ENSG00000135069	PSAT1	4061.32	0.455123	0.151801	2.99816	0.00271612	0.0350855
ENSG00000074266	EED	442.356	0.454725	0.120811	3.76394	0.000167259	0.00605441
ENSG00000106804	C5	343.173	0.4547	0.161013	2.824	0.00474287	0.0499057
ENSG00000147874	HAUS6	2815.49	0.45444	0.113814	3.99282	6.5292e-05	0.00323163
ENSG00000070081	NUCB2	2825.56	0.453711	0.110122	4.12009	3.78732e-05	0.00225763
ENSG00000156735	BAG4	438.026	0.451312	0.133052	3.39199	0.000693871	0.0144501
ENSG00000124357	NAGK	2637.44	0.450812	0.146475	3.07774	0.00208578	0.0292708
ENSG00000152229	PSTPIP2	2459.88	0.450649	0.122064	3.69189	0.00022259	0.0070278
ENSG00000047597	XK	6483.32	0.449453	0.103292	4.35129	1.3534e-05	0.00111825
ENSG00000165244	ZNF367	3277.38	0.448216	0.0836586	5.35768	8.42995e-08	2.37346e-05
ENSG00000198478	SH3BGRL2	1381.62	0.447466	0.115533	3.87305	0.000107483	0.00437398
ENSG00000126561	STAT5A	693.798	0.446094	0.156293	2.85421	0.00431445	0.0472735
ENSG00000163950	SLBP	5590.02	0.445418	0.109663	4.06171	4.87152e-05	0.00268243
ENSG00000084463	WBP11	3420.8	0.444449	0.11447	3.88266	0.00010332	0.00424745
ENSG00000170802	FOXN2	1112.81	0.444108	0.117629	3.7755	0.000159685	0.0058328
ENSG00000213762	ZNF134	976.369	0.443107	0.0933005	4.74924	2.04179e-06	0.000296573
ENSG00000108064	TFAM	626.113	0.442209	0.120545	3.66841	0.000244062	0.00735868
ENSG00000085185	BCORL1	390.97	0.441618	0.156397	2.8237	0.00474721	0.049911
ENSG00000105810	CDK6	552.176	0.440963	0.126554	3.4844	0.000493249	0.0117544
ENSG00000068784	SRBD1	459.614	0.44041	0.1401	3.14355	0.00166915	0.0250758
ENSG00000124783	SSR1	1767.89	0.440201	0.0861041	5.11243	3.18043e-07	6.77537e-05
ENSG00000112210	RAB23	515.37	0.437787	0.148899	2.94017	0.0032803	0.0396474
ENSG00000131368	MRPS25	1036.07	0.437733	0.0935652	4.67837	2.8916e-06	0.000379559
ENSG00000066855	MTFR1	488.238	0.436289	0.1418	3.07679	0.00209246	0.0293012
ENSG00000173801	JUP	1580.83	0.435979	0.147269	2.96042	0.00307221	0.0375572
ENSG00000100580	TMED8	468.968	0.435841	0.119604	3.64403	0.000268402	0.00782036
ENSG00000120800	UTP20	269.281	0.435373	0.146641	2.96896	0.00298806	0.0369456
ENSG00000137040	RANBP6	1173.03	0.43516	0.114979	3.78469	0.000153902	0.00569788
ENSG00000132466	ANKRD17	2776.22	0.435043	0.109748	3.96401	7.37007e-05	0.00348269
ENSG00000095209	TMEM38B	770.16	0.434368	0.0981127	4.42723	9.54496e-06	0.000849567
ENSG00000205213	LGR4	746.545	0.434037	0.101965	4.25673	2.07442e-05	0.00144273
ENSG00000175265	GOLGA8A	3990.52	0.433032	0.101305	4.27456	1.91518e-05	0.00138266
ENSG00000165704	HPRT1	1574.83	0.432313	0.117106	3.69164	0.000222813	0.0070278
ENSG00000198056	PRIM1	796.64	0.431479	0.0964701	4.47267	7.72481e-06	0.000746863
ENSG00000083290	ULK2	978.535	0.43144	0.115471	3.73633	0.000186724	0.00635202
ENSG00000109685	WHSC1	13189	0.431191	0.110359	3.90717	9.33833e-05	0.00397874
ENSG00000065882	TBC1D1	1061.75	0.430086	0.143249	3.00236	0.00267895	0.0348912
ENSG00000100592	DAAM1	4075.22	0.430024	0.0989749	4.34478	1.39415e-05	0.00113232
ENSG00000159147	DONSON	1971.51	0.429488	0.113306	3.79051	0.000150341	0.00561402
ENSG00000109458	GAB1	2791.8	0.429373	0.143199	2.99844	0.00271365	0.0350855
ENSG00000074696	HACD3	2728.06	0.429237	0.117876	3.64144	0.000271117	0.00783498
ENSG00000096060	FKBP5	1724.92	0.42902	0.0998076	4.29847	1.71978e-05	0.00128467
ENSG00000152133	GPATCH11	710.189	0.428691	0.128622	3.33295	0.000859313	0.0163976
ENSG00000132326	PER2	735.409	0.428681	0.150605	2.84639	0.0044218	0.0480847
ENSG00000134049	IER3IP1	448.853	0.428267	0.129152	3.31599	0.000913195	0.0169549
ENSG00000139354	GAS2L3	3447.05	0.428126	0.0752682	5.68801	1.2853e-08	5.21952e-06
ENSG00000138346	DNA2	1007.17	0.427403	0.110121	3.88121	0.000103939	0.00424745
ENSG00000080819	CPOX	1461.75	0.426491	0.120868	3.52856	0.000417819	0.0106026
ENSG00000077514	POLD3	935.797	0.426117	0.140223	3.03885	0.00237484	0.0321134
ENSG00000149554	CHEK1	1131.83	0.425332	0.133063	3.19648	0.00139116	0.0222363
ENSG00000037749	MFAP3	655.567	0.423317	0.113047	3.74461	0.000180672	0.00627543
ENSG00000129173	E2F8	2368.82	0.422497	0.0874368	4.83203	1.35145e-06	0.000216784
ENSG00000069974	RAB27A	2536.63	0.422319	0.119661	3.52931	0.000416651	0.0106026
ENSG00000215883	CYB5RL	876.605	0.421954	0.133478	3.16123	0.00157105	0.0240185
ENSG00000147955	SIGMAR1	1928.18	0.421594	0.125497	3.35939	0.000781145	0.0155702
ENSG00000099194	SCD	8222.17	0.420743	0.144589	2.90992	0.00361526	0.0422865
ENSG00000119321	FKBP15	1610.2	0.420706	0.141647	2.9701	0.00297702	0.0369456
ENSG00000239264	TXNDC5	1989.75	0.41948	0.112979	3.7129	0.000204902	0.00675812
ENSG00000100426	ZBED4	711.738	0.419092	0.118214	3.54521	0.000392297	0.0101958
ENSG00000205208	C4orf46	569.312	0.418987	0.140924	2.97314	0.00294771	0.0368522
ENSG00000134291	TMEM106C	1719.17	0.417649	0.142061	2.93993	0.00328285	0.0396474
ENSG00000095002	MSH2	2575.54	0.416441	0.111061	3.74966	0.000177075	0.00622982
ENSG00000058804	NDC1	613.255	0.4156	0.132784	3.1299	0.00174868	0.0258816
ENSG00000149269	PAK1	2482.67	0.415342	0.092098	4.50978	6.4894e-06	0.000664013
ENSG00000119953	SMNDC1	809.122	0.414869	0.1413	2.93609	0.00332375	0.0400669
ENSG00000170873	MTSS1	2348.04	0.413974	0.123314	3.35707	0.000787723	0.0156395
ENSG00000162769	FLVCR1	722.548	0.413129	0.101626	4.06519	4.79943e-05	0.00266532
ENSG00000174013	FBXO45	801.366	0.412929	0.136468	3.02582	0.00247958	0.0331758
ENSG00000138071	ACTR2	2437.8	0.411125	0.1033	3.97992	6.89388e-05	0.00334758
ENSG00000100941	PNN	3902.01	0.410492	0.0855198	4.79996	1.58698e-06	0.00024551
ENSG00000108582	CPD	971.629	0.410423	0.121317	3.38307	0.000716796	0.0147631
ENSG00000156509	FBXO43	916.502	0.408453	0.11041	3.69941	0.000216099	0.00695548
ENSG00000174840	PDE12	1234.26	0.408022	0.115846	3.52212	0.000428116	0.0107609
ENSG00000104472	CHRAC1	1395.73	0.408014	0.111497	3.65941	0.000252797	0.00750022
ENSG00000164292	RHOBTB3	802.24	0.407211	0.104199	3.90802	9.3056e-05	0.00397874
ENSG00000152078	TMEM56	11202.2	0.406222	0.113492	3.57931	0.000344507	0.00919274
ENSG00000088247	KHSRP	11780.8	0.405479	0.141104	2.87363	0.0040579	0.0453417
ENSG00000164244	PRRC1	927.806	0.403608	0.121641	3.31803	0.000906541	0.0168775
ENSG00000135387	CAPRIN1	4301.03	0.403539	0.107172	3.76533	0.000166329	0.00603755
ENSG00000164823	OSGIN2	1164.92	0.402415	0.134254	2.99741	0.00272284	0.0351025
ENSG00000204217	BMPR2	3573.38	0.402315	0.112445	3.57787	0.000346402	0.00920551
ENSG00000135218	CD36	37424.9	0.401564	0.107957	3.71966	0.00019949	0.0066471
ENSG00000062485	CS	4326.96	0.400895	0.120672	3.32219	0.000893144	0.0167723
ENSG00000068489	PRR11	12625.5	0.39929	0.0988576	4.03904	5.36704e-05	0.00284672
ENSG00000168411	RFWD3	3610.18	0.399203	0.0851787	4.68665	2.77714e-06	0.000374528
ENSG00000166260	COX11	1062.84	0.398565	0.101048	3.94432	8.0027e-05	0.00362352
ENSG00000113621	TXNDC15	516.424	0.398216	0.131529	3.02759	0.00246511	0.0330249
ENSG00000166860	ZBTB39	1088.48	0.397248	0.106633	3.72537	0.000195027	0.0065319
ENSG00000143476	DTL	2590.34	0.396713	0.0866229	4.57977	4.65493e-06	0.000526007
ENSG00000087301	TXNDC16	1316.81	0.395495	0.136132	2.90523	0.00366978	0.0426198
ENSG00000006607	FARP2	1213.15	0.395441	0.114259	3.46092	0.000538326	0.0123815
ENSG00000178691	SUZ12	4734.28	0.395373	0.100382	3.93869	8.19279e-05	0.00368725
ENSG00000102158	MAGT1	2358.06	0.395161	0.0921694	4.28734	1.80826e-05	0.00132013
ENSG00000068885	IFT80	637.881	0.394852	0.111792	3.53203	0.000412376	0.0105697
ENSG00000097046	CDC7	1768.73	0.394087	0.111057	3.54851	0.00038742	0.0100892
ENSG00000130717	UCK1	875.424	0.393786	0.135798	2.8998	0.00373403	0.0430939
ENSG00000170275	CRTAP	1022.89	0.392	0.13594	2.88363	0.00393121	0.0443814
ENSG00000115232	ITGA4	4301.22	0.390636	0.103256	3.78317	0.000154845	0.00570032
ENSG00000092140	G2E3	1221.71	0.388967	0.125716	3.09402	0.00197462	0.0283255
ENSG00000152332	UHMK1	5035.52	0.387426	0.0941367	4.11556	3.86234e-05	0.00229157
ENSG00000116675	DNAJC6	1392.29	0.386885	0.119704	3.23202	0.0012292	0.0203224
ENSG00000276234	TADA2A	1300.88	0.385178	0.133349	2.88851	0.00387074	0.04392
ENSG00000143753	DEGS1	1736.27	0.384046	0.119613	3.21074	0.00132396	0.0213991
ENSG00000049323	LTBP1	3412.82	0.382864	0.132203	2.89603	0.00377915	0.043447
ENSG00000143970	ASXL2	1826.83	0.382532	0.124826	3.06451	0.00218024	0.0301727
ENSG00000198961	PJA2	2697.04	0.381692	0.100753	3.78838	0.000151632	0.00564602
ENSG00000000460	C1orf112	677.786	0.381596	0.112535	3.39092	0.000696582	0.0144833
ENSG00000058063	ATP11B	2788.67	0.381538	0.130899	2.91476	0.00355966	0.0421291
ENSG00000156136	DCK	4968.67	0.381447	0.0968515	3.93847	8.20018e-05	0.00368725
ENSG00000166479	TMX3	833.416	0.381345	0.130917	2.91288	0.00358116	0.0422297
ENSG00000123472	ATPAF1	3107.29	0.381055	0.0954447	3.99242	6.54035e-05	0.00323163
ENSG00000132356	PRKAA1	1599.21	0.380858	0.127447	2.98836	0.00280479	0.0360516
ENSG00000083520	DIS3	1215.26	0.380419	0.104977	3.62382	0.000290284	0.00814737
ENSG00000131473	ACLY	3681.87	0.380214	0.0821905	4.62602	3.72766e-06	0.000444412
ENSG00000111716	LDHB	5309.86	0.380073	0.114491	3.31967	0.000901252	0.016854
ENSG00000101162	TUBB1	1607.67	0.37961	0.115126	3.29734	0.000976063	0.0175678
ENSG00000147133	TAF1	1723.86	0.3794	0.108808	3.48687	0.000488713	0.0116958
ENSG00000089682	RBM41	541.622	0.379015	0.123978	3.05713	0.00223469	0.0306975
ENSG00000108424	KPNB1	6814.5	0.378944	0.119442	3.17262	0.00151072	0.0234807
ENSG00000038210	PI4K2B	1794.51	0.378548	0.0956981	3.95565	7.63265e-05	0.00356785
ENSG00000105879	CBLL1	3322.47	0.378217	0.12183	3.10447	0.0019062	0.0275234
ENSG00000116731	PRDM2	1250.87	0.37754	0.0932587	4.04831	5.15893e-05	0.00278175
ENSG00000112294	ALDH5A1	1676.71	0.37738	0.0949522	3.97442	7.05508e-05	0.00338305
ENSG00000072501	SMC1A	6174.18	0.37681	0.0951471	3.96029	7.48575e-05	0.00352454
ENSG00000187189	TSPYL4	1051.97	0.37619	0.107844	3.48828	0.000486148	0.0116774
ENSG00000145779	TNFAIP8	1486.36	0.37598	0.116166	3.23659	0.00120967	0.0201276
ENSG00000070669	ASNS	12692	0.372383	0.130199	2.8601	0.00423509	0.0466398
ENSG00000134802	SLC43A3	14494.3	0.372302	0.123544	3.01352	0.00258236	0.0339998
ENSG00000089057	SLC23A2	413.149	0.3722	0.129718	2.86931	0.00411368	0.0456993
ENSG00000179889	PDXDC1	3043.14	0.372176	0.0746339	4.98669	6.1422e-07	0.000120936
ENSG00000165650	PDZD8	4001.6	0.369697	0.113441	3.25894	0.0011183	0.0191868
ENSG00000143815	LBR	11100.5	0.36964	0.0798242	4.63067	3.64479e-06	0.000442747
ENSG00000183808	RBM12B	1569.2	0.369637	0.0907542	4.07295	4.64219e-05	0.00261148
ENSG00000047621	C12orf4	973.462	0.368989	0.101333	3.64135	0.000271217	0.00783498
ENSG00000129315	CCNT1	1822.29	0.367754	0.101334	3.62912	0.000284391	0.00810453
ENSG00000160208	RRP1B	693.921	0.367391	0.106112	3.46229	0.000535601	0.0123756
ENSG00000103365	GGA2	3625.61	0.367301	0.120334	3.05235	0.00227057	0.0310918
ENSG00000012963	UBR7	2025.53	0.366848	0.111725	3.2835	0.00102527	0.0180289
ENSG00000180008	SOCS4	1076.63	0.364253	0.115302	3.15912	0.00158247	0.0241363
ENSG00000106144	CASP2	1251.43	0.363989	0.118183	3.07989	0.00207076	0.0291545
ENSG00000164649	CDCA7L	988.656	0.36389	0.115899	3.13971	0.00169113	0.0252022
ENSG00000205268	PDE7A	1003.71	0.363396	0.121168	2.99911	0.0027077	0.0350464
ENSG00000240344	PPIL3	833.669	0.362695	0.121833	2.97699	0.00291091	0.0367789
ENSG00000129187	DCTD	607.263	0.362151	0.121008	2.9928	0.00276434	0.0356022
ENSG00000136731	UGGT1	7040.7	0.361333	0.0973996	3.7098	0.000207426	0.00680681
ENSG00000247556	OIP5-AS1	9639.99	0.361243	0.080384	4.49397	6.99074e-06	0.000693471
ENSG00000206053	HN1L	3636.37	0.359869	0.121083	2.97209	0.00295781	0.0368522
ENSG00000145332	KLHL8	596.936	0.359754	0.124858	2.88131	0.00396027	0.0446135
ENSG00000185189	NRBP2	1549.97	0.356161	0.111106	3.20559	0.00134785	0.0216506
ENSG00000215252	GOLGA8B	2401.23	0.355852	0.110388	3.22366	0.00126564	0.0207141
ENSG00000118900	UBN1	7248.26	0.352854	0.0977677	3.6091	0.000307257	0.00854991
ENSG00000174106	LEMD3	1682.06	0.352763	0.0921093	3.82983	0.000128234	0.00494481
ENSG00000121579	NAA50	6923.8	0.35266	0.120799	2.9194	0.0035071	0.0416311
ENSG00000197771	MCMBP	679.176	0.351986	0.105796	3.32701	0.000877834	0.0166532
ENSG00000141219	C17orf80	809.824	0.351983	0.100545	3.50076	0.000463937	0.0113014
ENSG00000136824	SMC2	5838.42	0.351599	0.105012	3.34816	0.000813492	0.0158475
ENSG00000187605	TET3	6027.44	0.351307	0.0811799	4.32752	1.50799e-05	0.00118766
ENSG00000128578	STRIP2	5022.35	0.350554	0.0954493	3.67267	0.000240028	0.00732412
ENSG00000164284	GRPEL2	1142.03	0.350541	0.120631	2.9059	0.00366201	0.0426128
ENSG00000162521	RBBP4	7161.27	0.3505	0.07139	4.90964	9.12418e-07	0.000160582
ENSG00000155858	LSM11	1014.58	0.350273	0.120992	2.89502	0.0037914	0.043447
ENSG00000144401	METTL21A	3587.26	0.349963	0.11248	3.11134	0.00186243	0.0270857
ENSG00000095564	BTAF1	6487.18	0.349003	0.101205	3.44848	0.000563742	0.0126745
ENSG00000117748	RPA2	3162.88	0.347875	0.0862177	4.03484	5.46394e-05	0.00286306
ENSG00000198554	WDHD1	2093.35	0.347836	0.109349	3.18095	0.00146791	0.0230632
ENSG00000183814	LIN9	1225.47	0.347714	0.0983281	3.53627	0.000405823	0.0104636
ENSG00000170540	ARL6IP1	25138.2	0.347662	0.116728	2.97839	0.00289771	0.0367373
ENSG00000128791	TWSG1	1217.85	0.347084	0.099826	3.47689	0.000507262	0.0119852
ENSG00000174579	MSL2	2475.56	0.347038	0.07837	4.4282	9.50234e-06	0.000849567
ENSG00000102172	SMS	1086.01	0.346782	0.100111	3.46397	0.000532275	0.0123516
ENSG00000164252	AGGF1	1083.27	0.346389	0.104668	3.30942	0.000934899	0.0171839
ENSG00000183718	TRIM52	1607.53	0.345612	0.117066	2.95228	0.00315432	0.0383088
ENSG00000198420	TCAF1	671.372	0.344585	0.108701	3.17004	0.00152417	0.0236074
ENSG00000161813	LARP4	1942.35	0.344153	0.103791	3.31582	0.000913734	0.0169549
ENSG00000108829	LRRC59	2462.11	0.344058	0.0991081	3.47154	0.000517484	0.0121368
ENSG00000132953	XPO4	1316.57	0.343904	0.115181	2.98576	0.00282875	0.0362879
ENSG00000137478	FCHSD2	597.956	0.343864	0.119889	2.8682	0.00412817	0.0457336
ENSG00000116750	UCHL5	1643.98	0.343191	0.0928226	3.69727	0.000217927	0.00695815
ENSG00000168078	PBK	2962.32	0.342731	0.103388	3.315	0.000916426	0.0169643
ENSG00000147853	AK3	2520.24	0.342328	0.108562	3.15331	0.00161431	0.0244214
ENSG00000156675	RAB11FIP1	942.082	0.341706	0.0950857	3.59366	0.000326069	0.00888698
ENSG00000180376	CCDC66	1000.28	0.341656	0.109645	3.11602	0.0018331	0.0268558
ENSG00000164751	PEX2	626.917	0.34094	0.110412	3.0879	0.00201578	0.0286406
ENSG00000174799	CEP135	1208.71	0.340298	0.0908907	3.74403	0.000181092	0.00627543
ENSG00000185963	BICD2	751.759	0.339149	0.103978	3.26174	0.0011073	0.0191347
ENSG00000005249	PRKAR2B	2413.48	0.338986	0.0979101	3.46222	0.000535744	0.0123756
ENSG00000132680	KIAA0907	2946.3	0.338337	0.111274	3.04058	0.00236121	0.0319624
ENSG00000158545	ZC3H18	3469.69	0.338317	0.116324	2.9084	0.0036328	0.0423772
ENSG00000153147	SMARCA5	4718.4	0.33815	0.116447	2.90389	0.00368554	0.042724
ENSG00000166004	CEP295	1446.75	0.336334	0.0959858	3.504	0.000458327	0.0112165
ENSG00000154429	CCSAP	1994.94	0.335349	0.114868	2.91944	0.0035066	0.0416311
ENSG00000117481	NSUN4	990.273	0.331874	0.0983327	3.37501	0.000738117	0.0150578
ENSG00000111445	RFC5	1812.73	0.331061	0.0817759	4.04839	5.15704e-05	0.00278175
ENSG00000120802	TMPO	15368.1	0.330952	0.0871369	3.79807	0.000145829	0.00549684
ENSG00000080986	NDC80	3539.78	0.330774	0.082087	4.02956	5.58817e-05	0.00290473
ENSG00000138092	CENPO	2319.91	0.329673	0.0838435	3.932	8.42414e-05	0.00374903
ENSG00000241360	PDXP	1723.73	0.329321	0.113219	2.9087	0.00362932	0.0423747
ENSG00000212907	MT-ND4L	4483.69	0.32925	0.10571	3.11465	0.00184165	0.0269204
ENSG00000100485	SOS2	1012.27	0.328731	0.111153	2.95745	0.00310191	0.0378578
ENSG00000225630	MTND2P28	1674.8	0.328631	0.113515	2.89505	0.00379103	0.043447
ENSG00000150712	MTMR12	2497.36	0.327224	0.0853762	3.83273	0.00012673	0.00490135
ENSG00000166801	FAM111A	1617.81	0.326873	0.113225	2.88695	0.00388998	0.043995
ENSG00000153815	CMIP	4979.57	0.326573	0.107103	3.04916	0.00229481	0.0313576
ENSG00000167081	PBX3	900.941	0.326256	0.113743	2.86835	0.00412613	0.0457336
ENSG00000129128	SPCS3	1876.59	0.324996	0.0913298	3.55849	0.000372999	0.00976238
ENSG00000139734	DIAPH3	2478.69	0.324562	0.0934155	3.47439	0.000512012	0.0120755
ENSG00000116161	CACYBP	3516.33	0.322195	0.0953445	3.37927	0.000726792	0.0148969
ENSG00000214367	HAUS3	1256.7	0.322045	0.108191	2.97662	0.00291441	0.0367789
ENSG00000183337	BCOR	2670.46	0.321416	0.104679	3.0705	0.00213704	0.029797
ENSG00000138182	KIF20B	2782.91	0.320463	0.0965018	3.3208	0.000897602	0.0168317
ENSG00000163029	SMC6	2571.14	0.319482	0.0974958	3.27688	0.00104963	0.0183086
ENSG00000182504	CEP97	726.231	0.319283	0.103583	3.0824	0.00205338	0.029024
ENSG00000087263	OGFOD1	1147.17	0.319267	0.106142	3.00792	0.00263045	0.0345629
ENSG00000131023	LATS1	735.629	0.319204	0.102682	3.10866	0.00187936	0.0271963
ENSG00000172869	DMXL1	2065.01	0.316537	0.110007	2.87742	0.00400943	0.044916
ENSG00000075539	FRYL	4237.76	0.316467	0.0869603	3.63921	0.000273472	0.00783529
ENSG00000170653	ATF7	933.685	0.316404	0.110194	2.87133	0.00408746	0.0455654
ENSG00000068724	TTC7A	1306.32	0.316201	0.0998144	3.16789	0.00153548	0.0236566
ENSG00000104442	ARMC1	1593.07	0.314748	0.0907101	3.46983	0.00052079	0.0121368
ENSG00000183864	TOB2	3628.3	0.31468	0.110574	2.84586	0.00442911	0.0480988
ENSG00000134758	RNF138	2308.33	0.313925	0.108195	2.90147	0.00371419	0.0429835
ENSG00000143458	GABPB2	4612	0.313849	0.0944698	3.32221	0.000893061	0.0167723
ENSG00000165672	PRDX3	2058.81	0.313065	0.0907761	3.44876	0.000563168	0.0126745
ENSG00000164300	SERINC5	1053.88	0.311685	0.0957369	3.25564	0.00113136	0.0193608
ENSG00000164466	SFXN1	2300.72	0.310612	0.0998373	3.11119	0.00186338	0.0270857
ENSG00000197208	SLC22A4	6149.89	0.310441	0.10116	3.06882	0.00214902	0.0299184
ENSG00000164109	MAD2L1	2331.34	0.310235	0.101523	3.0558	0.0022446	0.030801
ENSG00000135966	TGFBRAP1	593.182	0.309932	0.106659	2.90583	0.00366283	0.0426128
ENSG00000145386	CCNA2	10759.8	0.309161	0.0796494	3.88152	0.000103806	0.00424745
ENSG00000156970	BUB1B	3540.67	0.309005	0.103785	2.97735	0.00290749	0.0367789
ENSG00000128708	HAT1	2979.3	0.307444	0.0891201	3.44978	0.000561052	0.0126685
ENSG00000111752	PHC1	1323.93	0.30717	0.0873711	3.5157	0.000438603	0.0108837
ENSG00000145860	RNF145	5406.27	0.305429	0.107429	2.84308	0.00446792	0.0482632
ENSG00000153317	ASAP1	4772.99	0.305277	0.0926047	3.29656	0.000978766	0.0175678
ENSG00000158470	B4GALT5	5874.04	0.30523	0.0915781	3.333	0.000859147	0.0163976
ENSG00000111247	RAD51AP1	2022.28	0.304788	0.101002	3.01766	0.00254737	0.0336413
ENSG00000140259	MFAP1	1538.46	0.304049	0.0971856	3.12854	0.00175675	0.0259126
ENSG00000135932	CAB39	2098.62	0.303713	0.106058	2.86364	0.00418799	0.0461994
ENSG00000253729	PRKDC	4902.14	0.303249	0.100482	3.01793	0.00254507	0.0336413
ENSG00000141367	CLTC	22919.5	0.302874	0.0935072	3.23905	0.00119928	0.0200705
ENSG00000131507	NDFIP1	8384.69	0.301821	0.0624883	4.83004	1.36504e-06	0.000216784
ENSG00000165914	TTC7B	2497.68	0.301743	0.106896	2.82278	0.00476096	0.0499939
ENSG00000102753	KPNA3	1718.5	0.300928	0.0882897	3.40842	0.000653413	0.0138517
ENSG00000123505	AMD1	2133.71	0.300287	0.0949242	3.16344	0.00155916	0.023893
ENSG00000096401	CDC5L	1825.43	0.299599	0.0890323	3.36505	0.000765286	0.0153708
ENSG00000186480	INSIG1	13007.4	0.297954	0.0794952	3.74807	0.000178197	0.00622982
ENSG00000154839	SKA1	4661.84	0.296557	0.0932463	3.18036	0.00147093	0.0230632
ENSG00000121957	GPSM2	3304.14	0.296374	0.104333	2.84066	0.00450196	0.0485099
ENSG00000091039	OSBPL8	1824.95	0.295853	0.103815	2.84982	0.00437437	0.0477481
ENSG00000110911	SLC11A2	5582.29	0.295509	0.0866364	3.41091	0.000647472	0.0138143
ENSG00000167325	RRM1	6194.21	0.290365	0.0933764	3.10962	0.00187327	0.0271963
ENSG00000084090	STARD7	1623.29	0.289159	0.0916016	3.15671	0.00159562	0.024195
ENSG00000157212	PAXIP1	1384.9	0.287684	0.0847082	3.39618	0.000683337	0.0142536
ENSG00000183856	IQGAP3	5988.68	0.285798	0.0909748	3.14151	0.00168082	0.0251544
ENSG00000161800	RACGAP1	7525.29	0.285139	0.0817665	3.48724	0.000488042	0.0116958
ENSG00000171262	FAM98B	1481.73	0.284469	0.0958512	2.96782	0.00299922	0.0370132
ENSG00000065154	OAT	7416.26	0.283713	0.0889093	3.19103	0.00141764	0.0225763
ENSG00000137804	NUSAP1	16653.8	0.282698	0.0683763	4.13445	3.55809e-05	0.00218101
ENSG00000116903	EXOC8	1197.69	0.281674	0.0896686	3.14128	0.00168212	0.0251544
ENSG00000114166	KAT2B	12187.1	0.281037	0.0757846	3.70836	0.000208603	0.00681104
ENSG00000155959	VBP1	4328.24	0.279244	0.079143	3.52834	0.000418167	0.0106026
ENSG00000169756	LIMS1	4502.22	0.278495	0.0899758	3.09522	0.00196669	0.0283025
ENSG00000111846	GCNT2	8392.13	0.278412	0.0956933	2.90942	0.00362095	0.042315
ENSG00000136929	HEMGN	52332.2	0.277996	0.0885345	3.13997	0.00168966	0.0252022
ENSG00000126787	DLGAP5	6476.89	0.277863	0.0835533	3.32558	0.000882343	0.0167144
ENSG00000012660	ELOVL5	7806.88	0.274167	0.0906972	3.02289	0.00250377	0.0332344
ENSG00000188582	PAQR9	7948.11	0.272756	0.0838205	3.25405	0.00113773	0.0193772
ENSG00000090889	KIF4A	5813.34	0.271019	0.0855172	3.16917	0.00152874	0.0236218
ENSG00000164985	PSIP1	5684.41	0.269763	0.0851418	3.1684	0.00153282	0.0236566
ENSG00000121774	KHDRBS1	5355.88	0.269206	0.0811949	3.31556	0.00091461	0.0169549
ENSG00000176208	ATAD5	1766.69	0.269192	0.0896622	3.00229	0.0026796	0.0348912
ENSG00000162368	CMPK1	4313.69	0.265966	0.0773154	3.44001	0.000581697	0.0129259
ENSG00000175895	PLEKHF2	2644.56	0.264804	0.0767506	3.45018	0.00056021	0.0126685
ENSG00000228716	DHFR	9518.51	0.264096	0.0898691	2.93867	0.0032962	0.0397716
ENSG00000166181	API5	2638.83	0.263328	0.0880963	2.98909	0.00279806	0.0360008
ENSG00000119616	FCF1	2406.37	0.261569	0.0802351	3.26003	0.001114	0.0191487
ENSG00000188529	SRSF10	4311.85	0.260827	0.0725888	3.59321	0.000326624	0.00888698
ENSG00000012048	BRCA1	3144.21	0.258673	0.0802776	3.22223	0.00127198	0.0207791
ENSG00000168906	MAT2A	15247.1	0.25867	0.0881176	2.93551	0.00332998	0.0401049
ENSG00000048544	MRPS10	1892.07	0.258517	0.0854624	3.02492	0.00248697	0.0331808
ENSG00000260032	NORAD	6364.33	0.257894	0.0852419	3.02544	0.00248274	0.0331758
ENSG00000117632	STMN1	11552.5	0.257678	0.0780816	3.30011	0.000966483	0.0175548
ENSG00000166881	NEMP1	3786.38	0.257636	0.0749235	3.43866	0.00058461	0.0129259
ENSG00000133026	MYH10	9828.04	0.257526	0.0903315	2.8509	0.00435952	0.0476467
ENSG00000136478	TEX2	3382.83	0.255424	0.0856436	2.9824	0.00285993	0.0364719
ENSG00000112312	GMNN	1937.95	0.254682	0.0847254	3.00597	0.00264735	0.0346941
ENSG00000125304	TM9SF2	2745.87	0.254598	0.0748998	3.39918	0.000675873	0.0141433
ENSG00000164118	CEP44	1505.68	0.254304	0.0893944	2.84475	0.00444469	0.0481323
ENSG00000125885	MCM8	2107.94	0.250574	0.0884369	2.83336	0.00460609	0.0490222
ENSG00000164323	CFAP97	1457.72	0.249115	0.0838895	2.96956	0.00298223	0.0369456
ENSG00000135776	ABCB10	20607.4	0.247665	0.0689201	3.59351	0.000326259	0.00888698
ENSG00000140534	TICRR	2435.24	0.246901	0.0833016	2.96394	0.00303727	0.0373056
ENSG00000185591	SP1	5565.04	0.245416	0.0760265	3.22803	0.00124645	0.0205065
ENSG00000169679	BUB1	3596.01	0.242068	0.0854692	2.83222	0.00462255	0.0490768
ENSG00000057608	GDI2	8032.61	0.242068	0.073363	3.29958	0.000968282	0.0175548
ENSG00000170180	GYPA	46398.6	0.23728	0.0656097	3.61654	0.000298573	0.00834398
ENSG00000213186	TRIM59	4985	0.234306	0.0788346	2.97212	0.00295753	0.0368522
ENSG00000093183	SEC22C	6502.52	0.231933	0.0807268	2.87306	0.00406523	0.0453845
ENSG00000139645	ANKRD52	6017.95	0.211982	0.0747539	2.83574	0.00457201	0.0489401
ENSG00000123643	SLC36A1	8075.03	0.208173	0.0725363	2.86992	0.00410581	0.0456806
ENSG00000126003	PLAGL2	2720.35	0.207456	0.0720809	2.8781	0.00400074	0.0448573
ENSG00000088325	TPX2	15512.2	0.207115	0.071962	2.87811	0.00400062	0.0448573
ENSG00000109805	NCAPG	6997.94	0.192619	0.0666048	2.89198	0.00382827	0.0436772
ENSG00000259661	AC068831.15	3300.72	-0.204774	0.0703571	-2.9105	0.00360857	0.0422462
ENSG00000256269	HMBS	72816.8	-0.209059	0.0636244	-3.28583	0.00101683	0.0179304
ENSG00000105402	NAPA	12831.4	-0.210443	0.0696021	-3.02352	0.00249853	0.0332168
ENSG00000198563	DDX39B	12160.9	-0.210804	0.0737355	-2.85892	0.0042509	0.0467347
ENSG00000076924	XAB2	6352.23	-0.210812	0.0719667	-2.9293	0.00339727	0.0407265
ENSG00000175826	CTDNEP1	6250.9	-0.212102	0.067203	-3.15614	0.0015987	0.0242134
ENSG00000149182	ARFGAP2	6925.46	-0.212537	0.0747548	-2.84313	0.00446729	0.0482632
ENSG00000143416	SELENBP1	43434.5	-0.214084	0.0719922	-2.97371	0.00294221	0.0368522
ENSG00000176014	TUBB6	7813.59	-0.215226	0.0737136	-2.91977	0.00350295	0.0416311
ENSG00000022277	RTFDC1	4554.04	-0.215275	0.0738984	-2.91312	0.00357832	0.0422297
ENSG00000100307	CBX7	7697.79	-0.215793	0.0624367	-3.4562	0.000547858	0.0124683
ENSG00000104980	TIMM44	5194.22	-0.219313	0.0772677	-2.83835	0.00453475	0.048742
ENSG00000168488	ATXN2L	20300.1	-0.22267	0.0782876	-2.84426	0.00445142	0.0481651
ENSG00000173113	TRMT112	6217.3	-0.222877	0.075165	-2.96516	0.00302523	0.0372281
ENSG00000260592	CTA-363E6.6	3728.5	-0.225135	0.0691626	-3.25516	0.00113329	0.0193608
ENSG00000115677	HDLBP	21572.2	-0.226519	0.0699809	-3.23687	0.0012085	0.0201276
ENSG00000068308	OTUD5	11877.9	-0.226635	0.079865	-2.83772	0.0045437	0.048766
ENSG00000167770	OTUB1	3574.83	-0.226824	0.0760235	-2.9836	0.00284881	0.0364372
ENSG00000092010	PSME1	6423.36	-0.229309	0.0793425	-2.89012	0.00385099	0.043763
ENSG00000257108	NHLRC4	2584.09	-0.230008	0.0774544	-2.96959	0.00298202	0.0369456
ENSG00000087086	FTL	159085	-0.232175	0.0698512	-3.32385	0.00088783	0.0167713
ENSG00000166337	TAF10	4920.27	-0.232184	0.0732971	-3.16771	0.00153645	0.0236566
ENSG00000184009	ACTG1	5206.61	-0.232838	0.0699357	-3.32931	0.000870607	0.0165645
ENSG00000179262	RAD23A	60284.6	-0.234114	0.0752051	-3.113	0.00185194	0.02701
ENSG00000132471	WBP2	21993	-0.237478	0.0711289	-3.33869	0.000841732	0.016157
ENSG00000090013	BLVRB	101338	-0.239425	0.0732695	-3.26773	0.00108414	0.0187595
ENSG00000100908	EMC9	3253.8	-0.240614	0.0840521	-2.86267	0.00420086	0.0463021
ENSG00000102901	CENPT	9342.29	-0.241235	0.0794025	-3.03813	0.0023805	0.0321538
ENSG00000105372	RPS19	45702.7	-0.241931	0.0717931	-3.36984	0.000752109	0.015222
ENSG00000166947	EPB42	49013	-0.244662	0.0859856	-2.84538	0.00443579	0.0481161
ENSG00000092841	MYL6	19748.6	-0.245884	0.0748322	-3.28581	0.00101691	0.0179304
ENSG00000101161	PRPF6	8008.7	-0.246293	0.080115	-3.07424	0.00211042	0.0295209
ENSG00000104960	PTOV1	10393.8	-0.247599	0.0673828	-3.6745	0.000238312	0.00732412
ENSG00000187266	EPOR	31378	-0.247816	0.0781189	-3.1723	0.00151238	0.0234807
ENSG00000088826	SMOX	12939.5	-0.248324	0.0833636	-2.97881	0.0028937	0.0367223
ENSG00000064490	RFXANK	4638.84	-0.248339	0.0878206	-2.8278	0.00468689	0.0494421
ENSG00000173065	FAM222B	1950.69	-0.248443	0.087323	-2.84511	0.00443962	0.0481175
ENSG00000143294	PRCC	3243.65	-0.248505	0.0725653	-3.42456	0.000615791	0.0133816
ENSG00000115657	ABCB6	29423.4	-0.249507	0.0603237	-4.13614	3.53199e-05	0.00217527
ENSG00000140264	SERF2	15274.6	-0.250789	0.0664022	-3.77682	0.000158844	0.00583101
ENSG00000148719	DNAJB12	3062.36	-0.250988	0.0787142	-3.1886	0.00142962	0.0227115
ENSG00000104805	NUCB1	22137.9	-0.252159	0.0687063	-3.67009	0.000242461	0.00734448
ENSG00000071889	FAM3A	4869.96	-0.252266	0.0707531	-3.56545	0.000363237	0.00953588
ENSG00000136732	GYPC	74919.4	-0.253296	0.0686299	-3.69075	0.000223593	0.00703533
ENSG00000265241	RBM8A	4800.93	-0.253638	0.085403	-2.96989	0.00297905	0.0369456
ENSG00000103363	TCEB2	3574.67	-0.25475	0.0856801	-2.97327	0.00294647	0.0368522
ENSG00000168159	RNF187	61136.8	-0.255003	0.0782525	-3.25872	0.00111917	0.0191868
ENSG00000177595	PIDD1	11240.7	-0.25562	0.0884248	-2.89082	0.00384243	0.0437619
ENSG00000172354	GNB2	22234.1	-0.255958	0.0669567	-3.82274	0.000131976	0.00507406
ENSG00000142186	SCYL1	6126.6	-0.256555	0.0683158	-3.75542	0.000173048	0.00616066
ENSG00000206503	HLA-A	15546.3	-0.256989	0.0739896	-3.47331	0.000514074	0.0120803
ENSG00000121716	PILRB	2718.99	-0.257867	0.0872572	-2.95525	0.00312413	0.0380379
ENSG00000126457	PRMT1	2021.21	-0.259327	0.0812458	-3.19188	0.00141348	0.0225377
ENSG00000214026	MRPL23	2222.48	-0.260498	0.0887954	-2.93368	0.00334966	0.0403045
ENSG00000120129	DUSP1	5954	-0.260527	0.0862298	-3.0213	0.00251688	0.0333403
ENSG00000071859	FAM50A	9642.63	-0.261207	0.0647295	-4.03536	5.45186e-05	0.00286306
ENSG00000149357	LAMTOR1	2600.25	-0.26127	0.086097	-3.0346	0.00240852	0.0324003
ENSG00000219200	RNASEK	4021.52	-0.261394	0.0762956	-3.42607	0.000612394	0.0133438
ENSG00000143224	PPOX	17763.2	-0.261838	0.0912654	-2.86898	0.00411804	0.0456993
ENSG00000164877	MICALL2	14223.9	-0.262795	0.0824398	-3.18771	0.00143402	0.0227535
ENSG00000185596	WASH3P	11544.3	-0.263016	0.070096	-3.75223	0.000175268	0.00618913
ENSG00000143793	C1orf35	4068.36	-0.264218	0.0764066	-3.45805	0.000544092	0.0124528
ENSG00000184897	H1FX	65584.9	-0.264343	0.0860414	-3.07228	0.00212434	0.0296517
ENSG00000169241	SLC50A1	3571.69	-0.265186	0.0838432	-3.16289	0.00156213	0.0239104
ENSG00000166333	ILK	3861.96	-0.265864	0.073871	-3.59903	0.000319406	0.00885007
ENSG00000105618	PRPF31	2471.14	-0.267764	0.0811036	-3.30151	0.000961657	0.017527
ENSG00000100239	PPP6R2	6160.13	-0.269306	0.0760596	-3.54073	0.000399024	0.0103293
ENSG00000185347	C14orf80	2525.77	-0.269488	0.0808202	-3.33441	0.000854816	0.0163598
ENSG00000007520	TSR3	2392.38	-0.269697	0.0873435	-3.08777	0.00201663	0.0286406
ENSG00000123933	MXD4	13331	-0.270288	0.082316	-3.28354	0.00102512	0.0180289
ENSG00000186010	NDUFA13	5337.72	-0.270504	0.0788243	-3.43173	0.000599737	0.0130985
ENSG00000274602	PI4KAP1	7144.62	-0.270583	0.0856735	-3.1583	0.0015869	0.0241448
ENSG00000060491	OGFR	4828.49	-0.270943	0.0817431	-3.31457	0.000917849	0.0169665
ENSG00000204351	SKIV2L	3198.03	-0.271006	0.0804305	-3.36945	0.000753191	0.015222
ENSG00000180089	TMEM86B	7539.21	-0.271626	0.077284	-3.51465	0.000440336	0.0108837
ENSG00000176101	SSNA1	4783.86	-0.271941	0.0794752	-3.4217	0.000622306	0.0135006
ENSG00000055483	USP36	1538.79	-0.273289	0.0903673	-3.02421	0.00249286	0.0332168
ENSG00000184470	TXNRD2	4783.58	-0.273526	0.0815405	-3.35448	0.000795139	0.0156796
ENSG00000254505	CHMP4A	2882.86	-0.27483	0.089885	-3.05758	0.00223134	0.0306838
ENSG00000125505	MBOAT7	2485.57	-0.275156	0.0892729	-3.0822	0.0020548	0.029024
ENSG00000158856	DMTN	105166	-0.277462	0.0946857	-2.93034	0.00338586	0.0406272
ENSG00000178605	GTPBP6	5151.02	-0.277848	0.0695362	-3.99573	6.44957e-05	0.00321119
ENSG00000172270	BSG	80448.6	-0.27897	0.0791643	-3.52394	0.000425181	0.0107078
ENSG00000168591	TMUB2	2990.03	-0.279069	0.0804316	-3.46964	0.000521149	0.0121368
ENSG00000105610	KLF1	75083.6	-0.279327	0.0637516	-4.3815	1.17866e-05	0.00100109
ENSG00000116691	MIIP	6153.04	-0.280034	0.0872657	-3.20897	0.00133209	0.0214771
ENSG00000204356	NELFE	4026.06	-0.2809	0.0968232	-2.90116	0.00371785	0.0429835
ENSG00000100056	DGCR14	1804.69	-0.28108	0.0864476	-3.25145	0.00114817	0.0194785
ENSG00000157191	NECAP2	5226.61	-0.28174	0.0937509	-3.0052	0.0026541	0.0347109
ENSG00000171425	ZNF581	1627.69	-0.281804	0.0880199	-3.2016	0.00136669	0.0218721
ENSG00000273559	CWC25	2781.44	-0.282935	0.080415	-3.51843	0.000434102	0.0108693
ENSG00000151779	NBAS	7599.48	-0.284111	0.0871404	-3.26039	0.0011126	0.0191487
ENSG00000205542	TMSB4X	28584.7	-0.284473	0.0808471	-3.51866	0.000433731	0.0108693
ENSG00000182087	TMEM259	13614.3	-0.284717	0.0715124	-3.98136	6.85214e-05	0.0033475
ENSG00000130734	ATG4D	11436.8	-0.285722	0.0678908	-4.20855	2.57014e-05	0.00170403
ENSG00000169682	SPNS1	3768.29	-0.2858	0.0900303	-3.17449	0.00150101	0.02336
ENSG00000128159	TUBGCP6	6485.19	-0.286847	0.0990923	-2.89474	0.00379471	0.043447
ENSG00000213563	C8orf82	2298.44	-0.28697	0.100024	-2.86901	0.00411761	0.0456993
ENSG00000117984	CTSD	15236.7	-0.287027	0.0921692	-3.11413	0.0018449	0.0269376
ENSG00000251562	MALAT1	194421	-0.289751	0.0803398	-3.60656	0.00031028	0.00861559
ENSG00000248333	CDK11B	8264.2	-0.290227	0.0619327	-4.68617	2.78359e-06	0.000374528
ENSG00000167302	TEPSIN	2570.55	-0.290771	0.0980854	-2.96447	0.00303204	0.0372766
ENSG00000154122	ANKH	5942.36	-0.290822	0.0977575	-2.97494	0.00293049	0.0368164
ENSG00000137193	PIM1	51422.1	-0.291653	0.101701	-2.86776	0.00413391	0.0457582
ENSG00000116863	ADPRHL2	1108.57	-0.292767	0.0923739	-3.16937	0.0015277	0.0236218
ENSG00000104957	CCDC130	3745.92	-0.293055	0.0833841	-3.51453	0.000440539	0.0108837
ENSG00000222041	LINC00152	5477	-0.293152	0.0741965	-3.95103	7.7817e-05	0.00358451
ENSG00000115661	STK16	1469.66	-0.293217	0.0876585	-3.34499	0.000822849	0.0158649
ENSG00000104859	CLASRP	5958.14	-0.293807	0.0738594	-3.97792	6.95208e-05	0.00335053
ENSG00000178149	DALRD3	1315.79	-0.294059	0.0965161	-3.04674	0.00231341	0.0314793
ENSG00000262160	RP11-96D1.11	1436.46	-0.295056	0.0815983	-3.61596	0.000299235	0.00834454
ENSG00000010810	FYN	4529.27	-0.295132	0.0894563	-3.29918	0.000969686	0.0175548
ENSG00000153574	RPIA	3318.49	-0.29515	0.0934629	-3.15794	0.00158891	0.0241448
ENSG00000008952	SEC62	16609.6	-0.295831	0.103854	-2.84853	0.00439223	0.0478432
ENSG00000007080	CCDC124	3384.05	-0.296577	0.0863508	-3.43456	0.000593521	0.0130064
ENSG00000244734	HBB	3.48764e+06	-0.296732	0.0754192	-3.93444	8.33909e-05	0.00372393
ENSG00000136819	C9orf78	7135.46	-0.296762	0.0916846	-3.23677	0.00120892	0.0201276
ENSG00000174996	KLC2	1827.27	-0.298099	0.0963934	-3.09253	0.00198459	0.0283715
ENSG00000171222	SCAND1	3861.62	-0.298611	0.0756684	-3.94632	7.9363e-05	0.00361537
ENSG00000064932	SBNO2	5026.54	-0.298924	0.105004	-2.84678	0.00441638	0.048066
ENSG00000063322	MED29	2104.14	-0.299467	0.0909564	-3.29243	0.000993269	0.0176574
ENSG00000139410	SDSL	2861.38	-0.299769	0.0735566	-4.07534	4.59465e-05	0.00261148
ENSG00000113845	TIMMDC1	1169.26	-0.302484	0.0900418	-3.35937	0.000781204	0.0155702
ENSG00000197976	AKAP17A	5377.57	-0.30258	0.101791	-2.97255	0.00295334	0.0368522
ENSG00000160213	CSTB	4584.23	-0.30279	0.0904909	-3.34609	0.00081961	0.0158475
ENSG00000142544	CTU1	887.644	-0.303352	0.101673	-2.98361	0.00284869	0.0364372
ENSG00000187954	CYHR1	6672.74	-0.303726	0.0777306	-3.90742	9.32866e-05	0.00397874
ENSG00000101940	WDR13	7756.89	-0.30489	0.0816004	-3.73637	0.000186694	0.00635202
ENSG00000185883	ATP6V0C	22055.6	-0.305164	0.0869489	-3.5097	0.000448618	0.0110622
ENSG00000104131	EIF3J	4089.52	-0.307192	0.0917191	-3.34927	0.000810261	0.0158475
ENSG00000131408	NR1H2	22421	-0.307805	0.0862806	-3.56748	0.000360426	0.00948124
ENSG00000161960	EIF4A1	11655.5	-0.308141	0.0909609	-3.38762	0.000705023	0.0146121
ENSG00000243679	RP11-274B21.3	1073.09	-0.308606	0.106504	-2.89759	0.00376039	0.0433596
ENSG00000118046	STK11	50177.6	-0.308703	0.0669167	-4.61324	3.96447e-06	0.000464129
ENSG00000153827	TRIP12	5069.46	-0.308978	0.0986671	-3.13152	0.00173906	0.0257687
ENSG00000168476	REEP4	8965.48	-0.308979	0.0843608	-3.66259	0.000249682	0.00745888
ENSG00000166925	TSC22D4	9940.01	-0.309117	0.0758931	-4.07305	4.64014e-05	0.00261148
ENSG00000024862	CCDC28A	2012.4	-0.309253	0.109317	-2.82896	0.00466995	0.0493784
ENSG00000184508	HDDC3	961.894	-0.309342	0.100498	-3.07809	0.00208334	0.0292681
ENSG00000160570	DEDD2	8774.52	-0.309549	0.083848	-3.69179	0.000222678	0.0070278
ENSG00000100982	PCIF1	3768.5	-0.309728	0.0949782	-3.26104	0.00111003	0.0191487
ENSG00000169203	RP11-231C14.4	18649.2	-0.310084	0.0984462	-3.14978	0.00163393	0.0246607
ENSG00000103496	STX4	4001.22	-0.310636	0.0857028	-3.62457	0.000289439	0.00814737
ENSG00000126062	TMEM115	2752.28	-0.310924	0.0926347	-3.35645	0.000789496	0.0156395
ENSG00000003756	RBM5	12741.3	-0.313623	0.0950685	-3.29892	0.00097058	0.0175548
ENSG00000162032	SPSB3	7631.7	-0.313648	0.0816588	-3.84096	0.000122556	0.00482611
ENSG00000167996	FTH1	431403	-0.313792	0.0906512	-3.46153	0.000537116	0.0123756
ENSG00000103051	COG4	2557.63	-0.314172	0.107941	-2.91058	0.00360754	0.0422462
ENSG00000118640	VAMP8	963.877	-0.314191	0.0909024	-3.45635	0.000547537	0.0124683
ENSG00000186654	PRR5	10359.9	-0.314357	0.0883464	-3.55823	0.000373367	0.00976238
ENSG00000204673	AKT1S1	3900.47	-0.314992	0.101829	-3.09334	0.00197919	0.0283255
ENSG00000181029	TRAPPC5	3633.67	-0.315801	0.0844683	-3.7387	0.000184977	0.00634242
ENSG00000130703	OSBPL2	3899.83	-0.315828	0.0982114	-3.2158	0.0013008	0.0211299
ENSG00000011132	APBA3	2099.55	-0.316175	0.10413	-3.03636	0.00239455	0.0322458
ENSG00000033100	CHPF2	4555.31	-0.316249	0.0914519	-3.45809	0.00054402	0.0124528
ENSG00000130254	SAFB2	6260.25	-0.31655	0.0982793	-3.22092	0.00127778	0.0208341
ENSG00000115738	ID2	9410	-0.31815	0.104771	-3.03661	0.00239251	0.0322458
ENSG00000078061	ARAF	4873.61	-0.318184	0.0738715	-4.30726	1.65288e-05	0.00125063
ENSG00000174021	GNG5	3748.24	-0.319149	0.107776	-2.96123	0.00306414	0.0375292
ENSG00000173531	MST1	6138.24	-0.319362	0.0827498	-3.85937	0.000113681	0.00453155
ENSG00000185043	CIB1	1896.53	-0.320409	0.0805534	-3.9776	6.96148e-05	0.00335053
ENSG00000144597	EAF1	1285.36	-0.320498	0.113415	-2.82589	0.00471501	0.0496528
ENSG00000143537	ADAM15	5647.29	-0.321812	0.0992287	-3.24313	0.00118224	0.0199522
ENSG00000163719	MTMR14	3194.85	-0.321819	0.104034	-3.09339	0.00197886	0.0283255
ENSG00000136718	IMP4	1173.44	-0.322269	0.108774	-2.96274	0.00304912	0.0373805
ENSG00000187837	HIST1H1C	20877	-0.322335	0.101308	-3.18173	0.00146398	0.0230599
ENSG00000023330	ALAS1	1375.81	-0.322357	0.104491	-3.08502	0.00203538	0.0288753
ENSG00000132323	ILKAP	3602.91	-0.32244	0.0986381	-3.26892	0.0010796	0.0187059
ENSG00000182512	GLRX5	26814.1	-0.32261	0.0900136	-3.58401	0.000338359	0.00906593
ENSG00000152061	RABGAP1L	3094.89	-0.322778	0.0964386	-3.34698	0.000816964	0.0158475
ENSG00000269335	IKBKG	2616.42	-0.322797	0.0966092	-3.34127	0.000833955	0.0160314
ENSG00000022840	RNF10	12973.9	-0.322958	0.110737	-2.91644	0.00354051	0.0419406
ENSG00000151461	UPF2	4454.12	-0.323178	0.0961647	-3.36068	0.000777521	0.0155444
ENSG00000158578	ALAS2	117722	-0.323249	0.095399	-3.38839	0.00070304	0.0145943
ENSG00000099326	MZF1	5252.86	-0.323622	0.0882127	-3.66866	0.000243828	0.00735868
ENSG00000013306	SLC25A39	133915	-0.325524	0.0716511	-4.54319	5.54097e-06	0.000586448
ENSG00000104783	KCNN4	5277.14	-0.32585	0.100722	-3.23514	0.00121584	0.0201617
ENSG00000185262	UBALD2	15680.4	-0.326231	0.0761423	-4.2845	1.83153e-05	0.00132965
ENSG00000246705	H2AFJ	6345.24	-0.326725	0.109909	-2.97269	0.00295201	0.0368522
ENSG00000126432	PRDX5	10786.3	-0.327085	0.115287	-2.83714	0.00455199	0.048766
ENSG00000173653	RCE1	1597.58	-0.327199	0.100071	-3.26967	0.00107673	0.018681
ENSG00000239857	GET4	9851.19	-0.327949	0.0708199	-4.63075	3.64347e-06	0.000442747
ENSG00000076944	STXBP2	9891.5	-0.328162	0.0969986	-3.38316	0.00071656	0.0147631
ENSG00000181577	C6orf223	1937.39	-0.328362	0.103141	-3.18362	0.00145448	0.022949
ENSG00000135924	DNAJB2	14292.9	-0.329547	0.0763346	-4.31713	1.58068e-05	0.00122268
ENSG00000141002	TCF25	5222.05	-0.330085	0.0877941	-3.75976	0.000170078	0.00613934
ENSG00000107140	TESK1	2930.64	-0.33021	0.0971026	-3.40063	0.000672311	0.0141198
ENSG00000203811	HIST2H3C	924.645	-0.331456	0.104076	-3.18475	0.00144878	0.0229317
ENSG00000005238	FAM214B	10998.6	-0.331486	0.101073	-3.27967	0.00103929	0.0181527
ENSG00000158109	TPRG1L	5194.24	-0.332137	0.117057	-2.8374	0.00454826	0.048766
ENSG00000137198	GMPR	19176.8	-0.332591	0.0821409	-4.04903	5.14304e-05	0.00278175
ENSG00000177731	FLII	6896.94	-0.333104	0.0938526	-3.54923	0.00038636	0.0100818
ENSG00000214706	IFRD2	8844.34	-0.33359	0.097991	-3.40429	0.000663363	0.0140169
ENSG00000161677	JOSD2	1691.85	-0.334227	0.0978736	-3.41488	0.00063809	0.0136831
ENSG00000127527	EPS15L1	2801.15	-0.334395	0.0996198	-3.35671	0.000788747	0.0156395
ENSG00000196235	SUPT5H	8896.27	-0.334454	0.0734478	-4.55363	5.27283e-06	0.000571004
ENSG00000115649	CNPPD1	13593.6	-0.336829	0.118362	-2.84576	0.00443049	0.0480988
ENSG00000173812	EIF1	71558.1	-0.338437	0.108059	-3.13196	0.00173642	0.0257588
ENSG00000178950	GAK	6445.52	-0.338808	0.0893357	-3.79253	0.000149121	0.00558452
ENSG00000267322	SNHG22	693.615	-0.339842	0.11641	-2.91934	0.0035077	0.0416311
ENSG00000123405	NFE2	49500.4	-0.339901	0.0886478	-3.83428	0.000125931	0.00490135
ENSG00000272196	HIST2H2AA4	5022.66	-0.340036	0.0909678	-3.73798	0.000185503	0.00634371
ENSG00000115234	SNX17	2556.04	-0.34011	0.0934564	-3.63924	0.000273442	0.00783529
ENSG00000272669	RP3-508I15.21	693.079	-0.340323	0.106092	-3.20781	0.00133752	0.0215112
ENSG00000110497	AMBRA1	2184.79	-0.340342	0.0987666	-3.44592	0.000569121	0.0127607
ENSG00000132463	GRSF1	1930.19	-0.340664	0.110573	-3.0809	0.00206379	0.0290878
ENSG00000178057	NDUFAF3	4027.77	-0.340778	0.0992698	-3.43285	0.000597274	0.0130666
ENSG00000011243	AKAP8L	11279.9	-0.341435	0.0827132	-4.12793	3.66039e-05	0.00223204
ENSG00000087085	ACHE	16000.9	-0.342929	0.0879469	-3.89928	9.648e-05	0.00404438
ENSG00000173868	PHOSPHO1	9458.15	-0.344978	0.121529	-2.83865	0.00453054	0.0487371
ENSG00000174231	PRPF8	16700.3	-0.345366	0.0893006	-3.86745	0.000109978	0.00443079
ENSG00000079432	CIC	8199.4	-0.345534	0.0737575	-4.68474	2.80319e-06	0.000374528
ENSG00000196365	LONP1	25356.6	-0.346156	0.0781369	-4.43012	9.41814e-06	0.000849567
ENSG00000115756	HPCAL1	993.397	-0.346536	0.107469	-3.22451	0.00126187	0.0206784
ENSG00000176473	WDR25	787.784	-0.346637	0.110235	-3.14454	0.00166351	0.02502
ENSG00000130733	YIPF2	4589.94	-0.347045	0.0769924	-4.50752	6.55884e-06	0.000665876
ENSG00000226210	WASH7P	2940.32	-0.349182	0.0882959	-3.95468	7.66359e-05	0.00356947
ENSG00000173064	HECTD4	7239.6	-0.349672	0.0964656	-3.62483	0.000289147	0.00814737
ENSG00000206172	HBA1	3.2124e+06	-0.352162	0.0899415	-3.91546	9.02316e-05	0.00392748
ENSG00000095059	DHPS	2076.73	-0.352682	0.10612	-3.32342	0.000889219	0.0167713
ENSG00000175482	POLD4	2352.08	-0.352793	0.115029	-3.06698	0.00216232	0.0300207
ENSG00000104904	OAZ1	46974.9	-0.352868	0.0794141	-4.44339	8.85517e-06	0.000827862
ENSG00000103502	CDIPT	2853.43	-0.353745	0.103723	-3.41049	0.000648459	0.0138143
ENSG00000102858	MGRN1	2672.27	-0.354787	0.105413	-3.36569	0.000763534	0.0153593
ENSG00000168894	RNF181	1741.29	-0.355113	0.116897	-3.03784	0.00238277	0.0321538
ENSG00000100241	SBF1	15870.2	-0.355317	0.0789326	-4.50152	6.74684e-06	0.000674424
ENSG00000105617	LENG1	999.715	-0.355336	0.097298	-3.65204	0.000260168	0.00761459
ENSG00000196843	ARID5A	677.074	-0.355734	0.116798	-3.04572	0.0023212	0.0315523
ENSG00000104946	TBC1D17	7262.78	-0.356347	0.0907353	-3.92733	8.58959e-05	0.00380961
ENSG00000205155	PSENEN	630.307	-0.356413	0.116904	-3.04876	0.00229786	0.0313662
ENSG00000146576	C7orf26	2367.85	-0.356702	0.0930343	-3.83409	0.00012603	0.00490135
ENSG00000099804	CDC34	8417.54	-0.357335	0.0806652	-4.42985	9.42975e-06	0.000849567
ENSG00000150991	UBC	60771.1	-0.358229	0.0906723	-3.95081	7.78866e-05	0.00358451
ENSG00000032444	PNPLA6	8124.83	-0.358352	0.110773	-3.23501	0.00121637	0.0201617
ENSG00000204305	AGER	1736.28	-0.35972	0.102002	-3.52658	0.000420967	0.0106429
ENSG00000181856	SLC2A4	4643.65	-0.359845	0.119978	-2.99927	0.0027063	0.0350464
ENSG00000181404	WASH1	5674.33	-0.360246	0.0887998	-4.05683	4.97429e-05	0.002716
ENSG00000160633	SAFB	9439.33	-0.361122	0.0786685	-4.59042	4.42345e-06	0.000508697
ENSG00000116584	ARHGEF2	13180.4	-0.361675	0.112942	-3.20231	0.00136331	0.0218449
ENSG00000224051	CPTP	2008.06	-0.362711	0.106235	-3.41424	0.000639607	0.0136931
ENSG00000127540	UQCR11	2534.12	-0.364157	0.103022	-3.53476	0.00040815	0.010482
ENSG00000004534	RBM6	5769.75	-0.364766	0.105609	-3.45391	0.000552515	0.0125523
ENSG00000120899	PTK2B	16559.8	-0.364956	0.117078	-3.1172	0.00182577	0.0267786
ENSG00000049618	ARID1B	2486.08	-0.365024	0.123183	-2.96326	0.00304403	0.0373533
ENSG00000177697	CD151	3841.94	-0.365203	0.0885157	-4.12585	3.69364e-05	0.00223251
ENSG00000172216	CEBPB	27354.3	-0.365219	0.121467	-3.00675	0.00264061	0.0346613
ENSG00000178896	EXOSC4	1171.04	-0.365366	0.118172	-3.09182	0.00198935	0.0284083
ENSG00000146556	WASH2P	11907.4	-0.365442	0.0885498	-4.12697	3.67569e-05	0.00223204
ENSG00000188536	HBA2	5.32581e+06	-0.365621	0.0936675	-3.90339	9.48558e-05	0.00401328
ENSG00000170296	GABARAP	9479.71	-0.366015	0.0890966	-4.10807	3.98986e-05	0.00234608
ENSG00000138835	RGS3	2359.7	-0.366648	0.105646	-3.47055	0.000519401	0.0121368
ENSG00000156381	ANKRD9	17444.4	-0.367219	0.0799101	-4.5954	4.31921e-06	0.000501144
ENSG00000182484	WASH6P	16960.5	-0.367844	0.0779217	-4.72069	2.35049e-06	0.000332007
ENSG00000226179	LINC00685	1354.96	-0.368331	0.0888897	-4.14369	3.41759e-05	0.00214549
ENSG00000197021	CXorf40B	1002.68	-0.368581	0.101592	-3.62806	0.000285561	0.00812006
ENSG00000282993	RP11-118A1.2	1890.75	-0.368737	0.105332	-3.50071	0.000464023	0.0113014
ENSG00000160445	ZER1	7541.9	-0.368804	0.12394	-2.97566	0.0029236	0.0367789
ENSG00000196453	ZNF777	2283.2	-0.368824	0.105607	-3.49242	0.000478665	0.0115403
ENSG00000104522	TSTA3	13779.3	-0.369284	0.107795	-3.42579	0.000613025	0.0133438
ENSG00000114867	EIF4G1	23204.7	-0.369732	0.0792422	-4.66584	3.07357e-06	0.000395455
ENSG00000112511	PHF1	7101.94	-0.370366	0.110631	-3.34775	0.000814707	0.0158475
ENSG00000173992	CCS	15151.4	-0.371593	0.0695728	-5.34106	9.24023e-08	2.5016e-05
ENSG00000166793	YPEL4	26922.9	-0.371664	0.103822	-3.57982	0.000343836	0.00919274
ENSG00000002586	CD99	11243.4	-0.372214	0.0998052	-3.7294	0.000191934	0.00644492
ENSG00000138629	UBL7	905.387	-0.374398	0.117733	-3.18007	0.00147241	0.0230632
ENSG00000166888	STAT6	5830.62	-0.374869	0.115726	-3.23928	0.00119834	0.0200705
ENSG00000101199	ARFGAP1	5738.03	-0.378405	0.0985968	-3.8379	0.000124091	0.00485711
ENSG00000166987	MBD6	7331.21	-0.378432	0.105168	-3.59835	0.000320248	0.00885451
ENSG00000130640	TUBGCP2	3168.77	-0.37892	0.103313	-3.6677	0.000244746	0.0073622
ENSG00000205220	PSMB10	1920.8	-0.380732	0.117062	-3.25238	0.00114441	0.0194655
ENSG00000105583	WDR83OS	1841.41	-0.380985	0.0843439	-4.51705	6.27082e-06	0.00064674
ENSG00000204859	ZBTB48	1388.17	-0.381387	0.0932584	-4.08957	4.32174e-05	0.00249604
ENSG00000168140	VASN	1863.18	-0.382141	0.0978429	-3.90566	9.39683e-05	0.00399058
ENSG00000276570	CTD-2587H24.14	1563.26	-0.382412	0.0828845	-4.61379	3.95391e-06	0.000464129
ENSG00000211459	MT-RNR1	101149	-0.382665	0.111055	-3.44572	0.000569543	0.0127607
ENSG00000105329	TGFB1	3953.4	-0.383628	0.111211	-3.44955	0.00056153	0.0126685
ENSG00000204574	ABCF1	4223	-0.384461	0.127658	-3.01164	0.0025984	0.0341763
ENSG00000083799	CYLD	1280.9	-0.385055	0.136076	-2.8297	0.00465919	0.0493048
ENSG00000100325	ASCC2	7667.5	-0.385242	0.0954733	-4.03507	5.4586e-05	0.00286306
ENSG00000183617	MRPL54	1046.4	-0.385398	0.118859	-3.24249	0.0011849	0.0199713
ENSG00000275074	NUDT18	559.11	-0.38611	0.131692	-2.93191	0.00336881	0.0404599
ENSG00000182208	MOB2	3656.39	-0.387636	0.0942113	-4.11454	3.87953e-05	0.00229157
ENSG00000186577	C6orf1	813.774	-0.38986	0.137514	-2.83505	0.00458184	0.0489594
ENSG00000130066	SAT1	6898.79	-0.390889	0.135669	-2.88119	0.00396183	0.0446135
ENSG00000160584	SIK3	2757.49	-0.39151	0.103914	-3.76766	0.000164788	0.00599838
ENSG00000130522	JUND	65061.9	-0.392643	0.130887	-2.99986	0.00270108	0.0350304
ENSG00000114383	TUSC2	2295.58	-0.395206	0.0993086	-3.97958	6.90382e-05	0.00334758
ENSG00000143774	GUK1	41768.3	-0.396563	0.0987163	-4.0172	5.88927e-05	0.00300862
ENSG00000203950	FAM127B	2898.83	-0.399677	0.121378	-3.29284	0.000991802	0.0176554
ENSG00000101439	CST3	534.989	-0.400033	0.121096	-3.30343	0.000955101	0.0174319
ENSG00000229413	RP11-274B21.12	388.155	-0.401091	0.125711	-3.19058	0.00141988	0.0225843
ENSG00000279861	RP11-43N16.4	851.698	-0.402321	0.104957	-3.83319	0.000126493	0.00490135
ENSG00000175197	DDIT3	9539.64	-0.402627	0.108348	-3.71606	0.000202357	0.00670824
ENSG00000175224	ATG13	4444.61	-0.403367	0.130191	-3.09827	0.00194657	0.028044
ENSG00000167578	RAB4B	729.566	-0.403912	0.138152	-2.92368	0.0034592	0.0413545
ENSG00000186162	CIDECP	1030.57	-0.404329	0.121814	-3.31922	0.000902683	0.016854
ENSG00000105223	PLD3	7112.58	-0.404767	0.133004	-3.04326	0.00234026	0.0317782
ENSG00000087074	PPP1R15A	37023.7	-0.40487	0.102003	-3.96919	7.21182e-05	0.00343288
ENSG00000105327	BBC3	27023.2	-0.406205	0.120995	-3.3572	0.000787363	0.0156395
ENSG00000107262	BAG1	8160.36	-0.406299	0.127794	-3.17932	0.00147621	0.0230847
ENSG00000171552	BCL2L1	36868.4	-0.407072	0.136926	-2.97293	0.00294975	0.0368522
ENSG00000204323	SMIM5	10293	-0.408001	0.0933391	-4.37117	1.2358e-05	0.00103608
ENSG00000133639	BTG1	1963.46	-0.409518	0.13729	-2.98287	0.00285562	0.0364591
ENSG00000235169	SMIM1	3852.04	-0.41037	0.129245	-3.17513	0.00149768	0.0233362
ENSG00000087077	TRIP6	741.049	-0.410895	0.116367	-3.53103	0.000413948	0.0105891
ENSG00000166169	POLL	4597.11	-0.41284	0.103117	-4.00362	6.23812e-05	0.00315426
ENSG00000006015	C19orf60	1461.16	-0.413503	0.117597	-3.51627	0.00043765	0.0108837
ENSG00000068878	PSME4	4537.36	-0.414975	0.143451	-2.8928	0.0038182	0.0436006
ENSG00000125458	NT5C	3437.77	-0.415091	0.122866	-3.3784	0.000729083	0.0149204
ENSG00000027847	B4GALT7	903.335	-0.415273	0.143843	-2.88699	0.00388941	0.043995
ENSG00000060138	YBX3	16328.1	-0.415737	0.088503	-4.69744	2.63446e-06	0.000368117
ENSG00000254680	RP11-265D17.2	354.572	-0.416398	0.134586	-3.09391	0.00197537	0.0283255
ENSG00000214655	ZSWIM8	7886.3	-0.417058	0.112326	-3.71292	0.000204884	0.00675812
ENSG00000213983	AP1G2	2677.44	-0.417172	0.113419	-3.67814	0.000234938	0.00730386
ENSG00000162366	PDZK1IP1	8413.74	-0.419844	0.102639	-4.09049	4.30454e-05	0.00249604
ENSG00000167671	UBXN6	34486.9	-0.420137	0.0952505	-4.41087	1.02958e-05	0.000904013
ENSG00000160695	VPS11	2851.88	-0.421167	0.108789	-3.87142	0.000108201	0.0043803
ENSG00000179526	SHARPIN	14398.8	-0.4212	0.095583	-4.40665	1.04983e-05	0.000909502
ENSG00000214078	CPNE1	2046.22	-0.422761	0.121342	-3.48406	0.000493874	0.0117544
ENSG00000175309	PHYKPL	2951.98	-0.423709	0.134907	-3.14076	0.0016851	0.02517
ENSG00000197530	MIB2	2989.42	-0.424349	0.118587	-3.57839	0.000345724	0.00920551
ENSG00000105204	DYRK1B	3779.25	-0.425596	0.113577	-3.7472	0.000178817	0.00622982
ENSG00000130755	GMFG	844.979	-0.426339	0.115289	-3.698	0.000217309	0.00695548
ENSG00000104325	DECR1	3393.99	-0.426387	0.125048	-3.40978	0.000650142	0.0138275
ENSG00000141378	PTRH2	518.697	-0.427099	0.149107	-2.86437	0.00417837	0.0461325
ENSG00000123395	ATG101	1140.17	-0.427231	0.127074	-3.36205	0.000773659	0.015515
ENSG00000214756	METTL12	444.839	-0.427407	0.147815	-2.89149	0.00383416	0.0437061
ENSG00000132837	DMGDH	377.87	-0.428251	0.147305	-2.90724	0.00364637	0.0424974
ENSG00000265972	TXNIP	23845.2	-0.429007	0.150559	-2.84943	0.00437981	0.0477481
ENSG00000189409	MMP23B	374.704	-0.42942	0.14012	-3.06465	0.00217925	0.0301727
ENSG00000131165	CHMP1A	2981.89	-0.429971	0.0988974	-4.34765	1.37607e-05	0.00112466
ENSG00000133316	WDR74	1744.53	-0.430098	0.110647	-3.88712	0.000101439	0.00421149
ENSG00000225828	FAM229A	2528.15	-0.430609	0.0941202	-4.5751	4.75997e-06	0.00053324
ENSG00000103187	COTL1	440.399	-0.432741	0.138494	-3.12463	0.00178032	0.0262304
ENSG00000103168	TAF1C	1389.16	-0.43402	0.112906	-3.84407	0.000121008	0.00477965
ENSG00000278948	RP5-1039K5.12	2587.65	-0.434163	0.153536	-2.82777	0.00468739	0.0494421
ENSG00000263503	RP11-707O23.5	271.636	-0.435727	0.144111	-3.02355	0.00249826	0.0332168
ENSG00000216490	IFI30	1540.73	-0.436407	0.146063	-2.98781	0.00280987	0.0360813
ENSG00000273199	AP000692.10	460.76	-0.437385	0.149709	-2.92158	0.00348263	0.0415582
ENSG00000073060	SCARB1	782.823	-0.438236	0.11167	-3.92438	8.69519e-05	0.00383031
ENSG00000149925	ALDOA	4741.47	-0.439412	0.147714	-2.97475	0.00293228	0.0368164
ENSG00000154813	DPH3	936.813	-0.439633	0.150594	-2.91932	0.00350797	0.0416311
ENSG00000167978	SRRM2	42215.4	-0.440244	0.0833004	-5.28503	1.25687e-07	3.26661e-05
ENSG00000012232	EXTL3	464.755	-0.440575	0.145724	-3.02336	0.00249988	0.0332168
ENSG00000122862	SRGN	2808.63	-0.440603	0.107539	-4.09715	4.1827e-05	0.00243741
ENSG00000114956	DGUOK	1557.86	-0.441507	0.102511	-4.30694	1.65532e-05	0.00125063
ENSG00000105701	FKBP8	63371.3	-0.44164	0.091455	-4.82904	1.37191e-06	0.000216784
ENSG00000238227	C9orf69	3786.49	-0.442969	0.120666	-3.67104	0.000241566	0.00733446
ENSG00000250067	YJEFN3	468.892	-0.443629	0.138002	-3.21465	0.00130604	0.0211358
ENSG00000214253	FIS1	10544.2	-0.445579	0.0857294	-5.1975	2.01987e-07	4.86078e-05
ENSG00000173230	GOLGB1	1537.59	-0.446134	0.120008	-3.71753	0.000201178	0.0066862
ENSG00000261067	RP11-264B17.3	326.503	-0.446863	0.147577	-3.02801	0.00246172	0.0330135
ENSG00000197536	C5orf56	452.528	-0.447122	0.148987	-3.00108	0.00269022	0.0349245
ENSG00000105619	TFPT	457.178	-0.449136	0.121382	-3.70019	0.000215435	0.00695548
ENSG00000112212	TSPO2	8219.7	-0.450112	0.103467	-4.35028	1.35962e-05	0.00111825
ENSG00000197982	C1orf122	1655.7	-0.452678	0.108926	-4.15583	3.24114e-05	0.00207481
ENSG00000147050	KDM6A	1709.87	-0.453211	0.0951021	-4.76552	1.88365e-06	0.000281357
ENSG00000229833	PET100	2097.91	-0.454253	0.107388	-4.23002	2.3367e-05	0.00157715
ENSG00000177666	PNPLA2	13152.1	-0.454268	0.120325	-3.77534	0.000159791	0.0058328
ENSG00000146067	FAM193B	7176.54	-0.454456	0.0871292	-5.21589	1.8294e-07	4.66139e-05
ENSG00000166595	FAM96B	4730.31	-0.456435	0.1326	-3.4422	0.000576996	0.0128833
ENSG00000130513	GDF15	237562	-0.456481	0.126956	-3.5956	0.000323649	0.00887304
ENSG00000184441	AP001062.7	242.09	-0.456519	0.161234	-2.8314	0.00463449	0.0491233
ENSG00000279689	RP11-574K11.32	519.578	-0.459184	0.149135	-3.07898	0.00207709	0.0292118
ENSG00000179632	MAF1	17292.1	-0.459945	0.116225	-3.95736	7.57824e-05	0.00355521
ENSG00000132819	RBM38	73810.9	-0.460382	0.138688	-3.31954	0.000901655	0.016854
ENSG00000234432	RP11-1275H24.1	1431.89	-0.46069	0.119744	-3.84728	0.000119439	0.00473203
ENSG00000160948	VPS28	7539.23	-0.461634	0.103521	-4.4593	8.22262e-06	0.000774297
ENSG00000163050	COQ8A	1836.74	-0.462377	0.145848	-3.17027	0.00152298	0.0236074
ENSG00000068323	TFE3	3110.77	-0.462419	0.15872	-2.91343	0.00357483	0.0422297
ENSG00000123240	OPTN	21789.9	-0.462872	0.126713	-3.6529	0.000259292	0.00760609
ENSG00000108352	RAPGEFL1	507.554	-0.464601	0.146738	-3.16619	0.00154448	0.0237521
ENSG00000253982	CTD-2336O2.1	1794.49	-0.465691	0.149176	-3.12175	0.00179778	0.0264277
ENSG00000165879	FRAT1	366.551	-0.465813	0.135408	-3.44008	0.000581545	0.0129259
ENSG00000110046	ATG2A	7468.24	-0.467231	0.130213	-3.58822	0.000332945	0.00897638
ENSG00000184281	TSSC4	2647.25	-0.468019	0.0859685	-5.44407	5.20776e-08	1.72109e-05
ENSG00000013441	CLK1	7397.71	-0.47	0.13085	-3.5919	0.000328273	0.0088873
ENSG00000008128	CDK11A	8386.15	-0.471609	0.134546	-3.50519	0.000456277	0.0111874
ENSG00000174851	YIF1A	5041.37	-0.472132	0.0967436	-4.88024	1.05958e-06	0.000181175
ENSG00000168961	LGALS9	3075.54	-0.474603	0.141702	-3.34931	0.000810145	0.0158475
ENSG00000253276	CCDC71L	12621.3	-0.476316	0.166778	-2.85599	0.00429026	0.0470877
ENSG00000196923	PDLIM7	4531.61	-0.476776	0.137878	-3.45795	0.000544299	0.0124528
ENSG00000103507	BCKDK	1550.68	-0.47719	0.138908	-3.43528	0.000591932	0.0129935
ENSG00000204525	HLA-C	5519.96	-0.478227	0.123753	-3.86437	0.000111378	0.0044534
ENSG00000145901	TNIP1	8383.99	-0.48102	0.128901	-3.73172	0.000190178	0.00640249
ENSG00000124177	CHD6	1030.87	-0.481138	0.167159	-2.87832	0.00399795	0.0448573
ENSG00000105325	FZR1	5383.8	-0.482306	0.144755	-3.33187	0.000862646	0.0164371
ENSG00000131095	GFAP	345.616	-0.483823	0.170789	-2.83287	0.00461316	0.0490566
ENSG00000032219	ARID4A	2186.09	-0.483891	0.132171	-3.66111	0.000251123	0.00748473
ENSG00000224870	RP4-758J18.2	523.124	-0.484608	0.156849	-3.08964	0.00200402	0.028555
ENSG00000242802	AP5Z1	1240.37	-0.48559	0.156529	-3.10224	0.00192061	0.0277007
ENSG00000234745	HLA-B	7598.95	-0.485607	0.1422	-3.41495	0.000637929	0.0136831
ENSG00000228300	C19orf24	824.751	-0.485937	0.0989861	-4.90915	9.14739e-07	0.000160582
ENSG00000198736	MSRB1	1431.53	-0.486355	0.124293	-3.91298	9.11655e-05	0.00394898
ENSG00000140750	ARHGAP17	2615.25	-0.48693	0.146502	-3.32371	0.000888291	0.0167713
ENSG00000007392	LUC7L	2472.66	-0.493037	0.1233	-3.99869	6.3695e-05	0.0032082
ENSG00000105404	RABAC1	1954.65	-0.496206	0.125161	-3.96452	7.35424e-05	0.00348269
ENSG00000099785	2023-03-02	3271.49	-0.497795	0.138411	-3.5965	0.000322525	0.00887304
ENSG00000268189	AC005785.2	477.027	-0.497834	0.12599	-3.95137	7.7704e-05	0.00358451
ENSG00000253445	CTB-79E8.2	678.96	-0.498217	0.132603	-3.75719	0.000171831	0.00615136
ENSG00000013364	MVP	1133.81	-0.501723	0.127485	-3.93554	8.30087e-05	0.00371965
ENSG00000141401	IMPA2	6255.13	-0.503391	0.148817	-3.38262	0.000717992	0.0147631
ENSG00000163704	PRRT3	2118.27	-0.503728	0.144634	-3.48278	0.000496234	0.0117675
ENSG00000086506	HBQ1	4772.23	-0.505568	0.0898206	-5.62865	1.81631e-08	6.55636e-06
ENSG00000104856	RELB	1302.97	-0.505721	0.120987	-4.17997	2.91545e-05	0.00189431
ENSG00000068079	IFI35	791.684	-0.506037	0.178524	-2.83456	0.00458889	0.0489594
ENSG00000180448	ARHGAP45	946.813	-0.506438	0.119012	-4.25535	2.08721e-05	0.00144273
ENSG00000087088	BAX	9452.76	-0.506635	0.148778	-3.40531	0.00066089	0.0139874
ENSG00000132376	INPP5K	4579.29	-0.506785	0.154169	-3.2872	0.00101187	0.0178902
ENSG00000158715	SLC45A3	1262.41	-0.512528	0.177679	-2.88458	0.00391937	0.0442889
ENSG00000206341	HLA-H	416.426	-0.513625	0.140562	-3.65409	0.0002581	0.00759141
ENSG00000159140	SON	14539.5	-0.514107	0.0788834	-6.51731	7.15816e-11	5.47178e-08
ENSG00000012779	ALOX5	443.866	-0.514986	0.182099	-2.82805	0.00468324	0.0494421
ENSG00000223551	TMSB4XP4	260.876	-0.517782	0.164505	-3.14751	0.00164668	0.0247956
ENSG00000170919	TPT1-AS1	1797.38	-0.517884	0.140032	-3.69832	0.000217029	0.00695548
ENSG00000141867	BRD4	7007.34	-0.518689	0.140968	-3.67948	0.000233712	0.00729905
ENSG00000245532	NEAT1	52199.1	-0.519205	0.0574789	-9.03297	1.67081e-19	4.34245e-16
ENSG00000274512	TBC1D3L	1611.01	-0.519593	0.127491	-4.07554	4.59074e-05	0.00261148
ENSG00000163751	CPA3	749.227	-0.519728	0.151232	-3.43661	0.000589037	0.0129518
ENSG00000220201	ZGLP1	307.373	-0.524612	0.176287	-2.9759	0.00292127	0.0367789
ENSG00000104883	PEX11G	612.208	-0.526615	0.143378	-3.67292	0.000239793	0.00732412
ENSG00000215375	MYL5	684.49	-0.529536	0.173	-3.0609	0.00220673	0.0304582
ENSG00000262074	SNORD3B-2	389.149	-0.529957	0.163566	-3.24002	0.00119522	0.0200705
ENSG00000147251	DOCK11	787.651	-0.531978	0.155619	-3.41846	0.000629768	0.0135494
ENSG00000115977	AAK1	2313.8	-0.533146	0.154465	-3.45156	0.000557351	0.0126401
ENSG00000205307	SAP25	707.124	-0.537151	0.143059	-3.75475	0.000173513	0.00616066
ENSG00000256642	LINC00273	345.682	-0.540143	0.171015	-3.15846	0.00158607	0.0241448
ENSG00000179639	FCER1A	752.794	-0.540205	0.163963	-3.29468	0.000985335	0.0176369
ENSG00000198517	MAFK	2391.94	-0.543583	0.187762	-2.89507	0.00379076	0.043447
ENSG00000159023	EPB41	8833.46	-0.544342	0.191851	-2.83732	0.00454946	0.048766
ENSG00000196274	Metazoa_SRP	579.167	-0.545522	0.181655	-3.00307	0.00267267	0.0348857
ENSG00000158828	PINK1	4332.99	-0.547255	0.168292	-3.25182	0.00114669	0.0194785
ENSG00000230453	ANKRD18B	4454.49	-0.548003	0.155904	-3.51501	0.000439745	0.0108837
ENSG00000136003	ISCU	13458.7	-0.548452	0.174548	-3.14214	0.0016772	0.0251386
ENSG00000232386	RP11-66B24.2	214.786	-0.548689	0.172547	-3.17994	0.00147306	0.0230632
ENSG00000175221	MED16	10996.1	-0.549342	0.105682	-5.19805	2.01393e-07	4.86078e-05
ENSG00000124701	APOBEC2	587.041	-0.54961	0.132004	-4.16358	3.13293e-05	0.00201547
ENSG00000155363	MOV10	3573.75	-0.551022	0.120507	-4.57252	4.819e-06	0.000535239
ENSG00000151651	ADAM8	982.358	-0.551821	0.19524	-2.82637	0.00470791	0.0496183
ENSG00000228830	RP4-781K5.2	1035.84	-0.554107	0.18439	-3.00508	0.00265507	0.0347109
ENSG00000177169	ULK1	18669.9	-0.556439	0.164624	-3.38007	0.000724678	0.0148771
ENSG00000101255	TRIB3	44696.7	-0.569556	0.154786	-3.67963	0.000233569	0.00729905
ENSG00000109736	MFSD10	461.431	-0.570737	0.152939	-3.7318	0.000190115	0.00640249
ENSG00000160741	CRTC2	3076.18	-0.57285	0.178575	-3.20789	0.00133714	0.0215112
ENSG00000063245	EPN1	8063.8	-0.574349	0.157833	-3.63896	0.000273738	0.00783529
ENSG00000126246	IGFLR1	1063.09	-0.575628	0.180817	-3.18348	0.00145517	0.022949
ENSG00000044574	HSPA5	3282.29	-0.577726	0.172664	-3.34595	0.000820001	0.0158475
ENSG00000186517	ARHGAP30	361.631	-0.577865	0.147599	-3.9151	9.03668e-05	0.00392748
ENSG00000134376	CRB1	223.071	-0.579881	0.168664	-3.43807	0.000585867	0.0129259
ENSG00000131188	PRR7	283.732	-0.584946	0.163887	-3.56921	0.000358061	0.00943814
ENSG00000134321	RSAD2	5494.6	-0.585214	0.196385	-2.97993	0.00288315	0.0366604
ENSG00000129535	NRL	154.407	-0.586885	0.203206	-2.88813	0.00387538	0.04392
ENSG00000142669	SH3BGRL3	4025.33	-0.595019	0.125319	-4.74804	2.05399e-06	0.000296573
ENSG00000225151	GOLGA2P7	2905.93	-0.595341	0.161945	-3.67619	0.000236742	0.00732412
ENSG00000268903	RP11-34P13.15	231.76	-0.595374	0.177869	-3.34725	0.000816167	0.0158475
ENSG00000138496	PARP9	1317.98	-0.596765	0.149668	-3.98725	6.68431e-05	0.00329025
ENSG00000135596	MICAL1	585.339	-0.60006	0.202683	-2.96058	0.00307058	0.0375572
ENSG00000260465	RP11-63M22.2	295.876	-0.600693	0.17026	-3.5281	0.000418557	0.0106026
ENSG00000160326	SLC2A6	196.512	-0.606931	0.206933	-2.93298	0.0033572	0.0403579
ENSG00000183049	CAMK1D	2589.94	-0.607998	0.190858	-3.18561	0.00144451	0.022892
ENSG00000001497	LAS1L	560.568	-0.610996	0.195684	-3.12236	0.00179408	0.0264033
ENSG00000269194	AC006942.4	317.019	-0.611321	0.15735	-3.8851	0.000102286	0.00421969
ENSG00000278233	RNA5-8S5	7046.64	-0.617261	0.145375	-4.246	2.17616e-05	0.00149625
ENSG00000174276	ZNHIT2	736.787	-0.619418	0.11936	-5.1895	2.10859e-07	4.98202e-05
ENSG00000159314	ARHGAP27	430.784	-0.62051	0.188431	-3.29303	0.000991142	0.0176554
ENSG00000276168	RN7SL1	5550.45	-0.621075	0.157287	-3.94869	7.85809e-05	0.00359563
ENSG00000243207	PPAN-P2RY11	159.717	-0.621344	0.219201	-2.83458	0.00458859	0.0489594
ENSG00000130303	BST2	1019.51	-0.624033	0.203411	-3.06785	0.00215605	0.0299656
ENSG00000279283	RP11-417L19.5	249.96	-0.624377	0.180366	-3.46172	0.000536731	0.0123756
ENSG00000263961	C1orf186	283.646	-0.626437	0.216268	-2.89657	0.00377263	0.043447
ENSG00000133134	BEX2	1048.11	-0.627797	0.220913	-2.84184	0.00448546	0.0483722
ENSG00000102879	CORO1A	1104.48	-0.630265	0.217303	-2.9004	0.00372693	0.0430501
ENSG00000169231	THBS3	444.443	-0.631059	0.189212	-3.33519	0.000852419	0.016338
ENSG00000276710	CSPG4P10	311.335	-0.633517	0.207746	-3.04948	0.00229239	0.0313575
ENSG00000168003	SLC3A2	6341.19	-0.635964	0.129615	-4.90658	9.26792e-07	0.000160582
ENSG00000071894	CPSF1	6775.1	-0.636753	0.173017	-3.68029	0.000232968	0.00729905
ENSG00000106948	AKNA	704.837	-0.638692	0.16516	-3.86712	0.00011013	0.00443079
ENSG00000181817	LSM10	1200.04	-0.642078	0.194169	-3.30681	0.000943653	0.0172715
ENSG00000130827	PLXNA3	3801.36	-0.646334	0.221107	-2.92318	0.0034648	0.0413834
ENSG00000204592	HLA-E	2387.86	-0.648192	0.167717	-3.8648	0.000111182	0.0044534
ENSG00000099822	HCN2	148.446	-0.649911	0.201543	-3.22468	0.00126111	0.0206784
ENSG00000135046	ANXA1	621.368	-0.650211	0.162668	-3.99716	6.41082e-05	0.00321094
ENSG00000132965	ALOX5AP	362.335	-0.654482	0.19902	-3.28852	0.00100715	0.0178552
ENSG00000274012	RN7SL2	9143.92	-0.656481	0.154231	-4.25649	2.07662e-05	0.00144273
ENSG00000176788	BASP1	141.793	-0.657654	0.217664	-3.02142	0.00251596	0.0333403
ENSG00000263934	SNORD3A	545.957	-0.666444	0.233279	-2.85685	0.00427861	0.0469997
ENSG00000263986	RP11-746M1.1	311.086	-0.670248	0.192438	-3.48292	0.000495968	0.0117675
ENSG00000100100	PIK3IP1	861.227	-0.671339	0.219319	-3.06101	0.00220591	0.0304582
ENSG00000137841	PLCB2	586.796	-0.678221	0.201172	-3.37135	0.000748011	0.0151881
ENSG00000227741	RP11-536C5.7	188.388	-0.681629	0.219254	-3.10885	0.00187817	0.0271963
ENSG00000182240	BACE2	261.203	-0.683632	0.20748	-3.29493	0.000984476	0.0176369
ENSG00000184922	FMNL1	638.665	-0.684425	0.20019	-3.41888	0.000628794	0.0135494
ENSG00000185291	IL3RA	304.821	-0.687269	0.168121	-4.08794	4.3522e-05	0.00250251
ENSG00000245848	CEBPA	423.417	-0.689655	0.170502	-4.04486	5.23549e-05	0.00281137
ENSG00000090238	YPEL3	9784.36	-0.689998	0.200646	-3.43888	0.000584118	0.0129259
ENSG00000105205	CLC	9874.06	-0.690854	0.157526	-4.38564	1.15646e-05	0.000988701
ENSG00000213316	LTC4S	493.796	-0.694106	0.223496	-3.10567	0.00189846	0.0274421
ENSG00000206652	RNU1-1	962.433	-0.694943	0.181047	-3.83846	0.000123808	0.00485711
ENSG00000158517	NCF1	563.262	-0.695952	0.21479	-3.24015	0.00119469	0.0200705
ENSG00000179698	WDR97	352.957	-0.696621	0.194209	-3.58697	0.000334544	0.00898222
ENSG00000052749	RRP12	1352.23	-0.697888	0.195514	-3.56951	0.000357655	0.00943814
ENSG00000085831	TTC39A	631.87	-0.698669	0.235153	-2.97113	0.0029671	0.0369324
ENSG00000106404	CLDN15	2718.08	-0.699043	0.151023	-4.6287	3.67962e-06	0.000442747
ENSG00000136026	CKAP4	229.878	-0.699105	0.190381	-3.67213	0.000240533	0.00732412
ENSG00000184545	DUSP8	2891.25	-0.704499	0.242833	-2.90117	0.00371771	0.0429835
ENSG00000146859	TMEM140	2122.58	-0.707094	0.202192	-3.49715	0.000470263	0.0114226
ENSG00000051523	CYBA	654.177	-0.707359	0.163566	-4.3246	1.52808e-05	0.00118907
ENSG00000132205	EMILIN2	286.792	-0.709854	0.217077	-3.27006	0.00107526	0.0186805
ENSG00000167613	LAIR1	332.302	-0.715554	0.188444	-3.79717	0.000146357	0.00549684
ENSG00000184730	APOBR	218.571	-0.721797	0.234122	-3.08299	0.00204931	0.029024
ENSG00000120685	PROSER1	801.199	-0.726098	0.186417	-3.89503	9.81868e-05	0.00410269
ENSG00000107798	LIPA	204.673	-0.726918	0.179943	-4.03972	5.35148e-05	0.00284672
ENSG00000159588	CCDC17	452.332	-0.72844	0.220872	-3.29802	0.000973688	0.0175678
ENSG00000184640	2023-09-09	259.002	-0.728805	0.248902	-2.92807	0.00341068	0.0408496
ENSG00000185507	IRF7	3415.45	-0.731486	0.203587	-3.593	0.000326898	0.00888698
ENSG00000200558	RNA5SP429	146.987	-0.73155	0.225888	-3.23856	0.00120136	0.0200705
ENSG00000172780	RAB43	219.018	-0.735878	0.198532	-3.70659	0.000210065	0.0068416
ENSG00000197766	CFD	345.655	-0.740364	0.245408	-3.01687	0.00255403	0.0336951
ENSG00000114626	ABTB1	3155.94	-0.743119	0.196419	-3.78333	0.000154741	0.00570032
ENSG00000267007	CTB-31O20.3	184.826	-0.743593	0.20812	-3.57291	0.00035304	0.00936277
ENSG00000110697	PITPNM1	189.229	-0.746665	0.172394	-4.33116	1.48327e-05	0.00117531
ENSG00000095370	SH2D3C	286.171	-0.769792	0.233316	-3.29935	0.000969083	0.0175548
ENSG00000101901	ALG13	1548.52	-0.779102	0.191561	-4.06712	4.7597e-05	0.0026546
ENSG00000275379	HIST1H3I	65.957	-0.779858	0.2678	-2.9121	0.00359013	0.0422462
ENSG00000119866	BCL11A	281.337	-0.783492	0.25041	-3.12883	0.00175502	0.0259126
ENSG00000275714	HIST1H3A	68.9769	-0.786154	0.271978	-2.89051	0.00384619	0.043763
ENSG00000169385	RNASE2	1040.77	-0.788028	0.235343	-3.34843	0.000812712	0.0158475
ENSG00000198835	GJC2	75.7931	-0.794246	0.272647	-2.91309	0.00357872	0.0422297
ENSG00000274997	HIST1H2AH	125.298	-0.794412	0.208511	-3.80993	0.000139008	0.00531041
ENSG00000111348	ARHGDIB	508.84	-0.805228	0.181382	-4.43941	9.02045e-06	0.000837291
ENSG00000184007	PTP4A2	1052.74	-0.807618	0.219761	-3.67499	0.000237858	0.00732412
ENSG00000179914	ITLN1	254.026	-0.812242	0.263982	-3.07689	0.00209176	0.0293012
ENSG00000196684	HSH2D	813.07	-0.812404	0.230212	-3.52894	0.000417221	0.0106026
ENSG00000026025	VIM	500.453	-0.816942	0.214299	-3.81217	0.000137754	0.00528056
ENSG00000136490	LIMD2	672.119	-0.820652	0.218973	-3.74774	0.000178437	0.00622982
ENSG00000185885	IFITM1	382.957	-0.82751	0.27761	-2.98083	0.00287465	0.0366236
ENSG00000160883	HK3	340.484	-0.828291	0.206265	-4.01567	5.92773e-05	0.00300902
ENSG00000105737	GRIK5	92.907	-0.829909	0.247954	-3.34703	0.000816825	0.0158475
ENSG00000073150	PANX2	683.301	-0.832389	0.261453	-3.18371	0.00145401	0.022949
ENSG00000125148	MT2A	796.81	-0.835408	0.194832	-4.28784	1.80416e-05	0.00132013
ENSG00000139112	GABARAPL1	3366.34	-0.8471	0.232387	-3.64521	0.000267174	0.00780208
ENSG00000202198	7SK	6617.57	-0.847215	0.166373	-5.09225	3.53832e-07	7.4162e-05
ENSG00000179163	FUCA1	500.101	-0.848241	0.197737	-4.28975	1.78875e-05	0.00132013
ENSG00000165178	NCF1C	317.55	-0.856419	0.230077	-3.72231	0.000197407	0.0065946
ENSG00000133069	TMCC2	4309.28	-0.857328	0.255657	-3.35344	0.000798147	0.015715
ENSG00000167995	BEST1	3202.79	-0.86997	0.272401	-3.1937	0.0014046	0.0224235
ENSG00000136630	HLX	84.1697	-0.876885	0.301831	-2.90522	0.00366999	0.0426198
ENSG00000196141	SPATS2L	151.465	-0.877123	0.213684	-4.10478	4.04704e-05	0.00236898
ENSG00000143333	RGS16	3666.8	-0.881772	0.238766	-3.69304	0.000221586	0.0070278
ENSG00000170667	RASA4B	294.245	-0.884923	0.177241	-4.99276	5.95213e-07	0.000118997
ENSG00000102109	PCSK1N	2038.63	-0.888509	0.203891	-4.35777	1.31397e-05	0.00109455
ENSG00000100365	NCF4	344.314	-0.899777	0.174036	-5.17006	2.34021e-07	5.43055e-05
ENSG00000169442	CD52	73.0325	-0.903341	0.287925	-3.13741	0.00170447	0.0253427
ENSG00000042493	CAPG	453.969	-0.904919	0.21233	-4.26186	2.02734e-05	0.00143187
ENSG00000085662	AKR1B1	656.601	-0.907116	0.280104	-3.2385	0.0012016	0.0200705
ENSG00000250021	C15orf38-AP3S2	254.289	-0.911049	0.22021	-4.13719	3.51582e-05	0.00217527
ENSG00000136286	MYO1G	247.883	-0.913003	0.243098	-3.7557	0.000172857	0.00616066
ENSG00000256514	AP003419.11	462.271	-0.919966	0.282995	-3.25082	0.00115074	0.0194965
ENSG00000168899	VAMP5	224.382	-0.92017	0.198447	-4.63687	3.53732e-06	0.000442747
ENSG00000172236	TPSAB1	390.212	-0.923906	0.189658	-4.87144	1.10787e-06	0.000186972
ENSG00000163191	S100A11	176.614	-0.9301	0.175347	-5.30434	1.13081e-07	2.99895e-05
ENSG00000145246	ATP10D	139.687	-0.930214	0.324567	-2.86601	0.0041568	0.0459334
ENSG00000140961	OSGIN1	888.261	-0.934671	0.225787	-4.13962	3.47888e-05	0.00216306
ENSG00000159840	ZYX	362.314	-0.934832	0.160808	-5.81334	6.12386e-09	2.74412e-06
ENSG00000184357	HIST1H1B	230.611	-0.939692	0.244228	-3.8476	0.000119279	0.00473203
ENSG00000011600	TYROBP	184.284	-0.941125	0.217598	-4.32507	1.52484e-05	0.00118907
ENSG00000198915	RASGEF1A	75.2175	-0.945477	0.316833	-2.98415	0.00284364	0.0364372
ENSG00000116701	NCF2	76.9357	-0.946149	0.300418	-3.14944	0.00163585	0.0246611
ENSG00000155666	KDM8	107.948	-0.949898	0.322299	-2.94726	0.00320606	0.0388645
ENSG00000268433	RP11-420K14.2	460.655	-0.963268	0.324444	-2.96898	0.00298794	0.0369456
ENSG00000066336	SPI1	505.579	-0.964202	0.192781	-5.00153	5.68776e-07	0.000115488
ENSG00000274585	RNU2-1	828.898	-0.966228	0.196468	-4.91798	8.74402e-07	0.000157817
ENSG00000260549	MT1L	341.83	-0.981892	0.203408	-4.82721	1.38461e-06	0.000216784
ENSG00000138166	DUSP5	745.29	-0.986607	0.294793	-3.34678	0.000817557	0.0158475
ENSG00000269145	AC007192.6	150.188	-0.991306	0.22977	-4.31434	1.6008e-05	0.00123091
ENSG00000142089	IFITM3	859.21	-0.991462	0.282775	-3.50619	0.000454563	0.0111664
ENSG00000226471	CTA-292E10.6	63.1564	-1.00069	0.299242	-3.34408	0.000825546	0.0158933
ENSG00000166289	PLEKHF1	76.4295	-1.00606	0.339191	-2.96606	0.00301644	0.0371551
ENSG00000158869	FCER1G	125.399	-1.00931	0.317598	-3.17795	0.00148319	0.0231659
ENSG00000239998	LILRA2	105.868	-1.01197	0.294428	-3.43708	0.000588012	0.0129512
ENSG00000155366	RHOC	379.714	-1.02916	0.252565	-4.07482	4.60499e-05	0.00261148
ENSG00000279296	RP11-609D21.3	674.73	-1.03734	0.33525	-3.09424	0.00197317	0.0283255
ENSG00000240065	PSMB9	137.755	-1.04817	0.270668	-3.87254	0.000107709	0.00437398
ENSG00000182718	ANXA2	242.143	-1.05073	0.250477	-4.19491	2.72977e-05	0.00179158
ENSG00000215447	BX322557.10	220.098	-1.0613	0.368607	-2.87921	0.00398669	0.0448157
ENSG00000067225	PKM	809.325	-1.06748	0.162841	-6.55537	5.55058e-11	4.50811e-08
ENSG00000116016	EPAS1	485.476	-1.07851	0.318455	-3.38668	0.00070744	0.0146388
ENSG00000004468	CD38	63.8301	-1.08324	0.298215	-3.63239	0.000280805	0.00801991
ENSG00000273542	HIST1H4K	374.851	-1.09311	0.129385	-8.44855	2.94935e-17	6.3878e-14
ENSG00000168298	HIST1H1E	252.786	-1.10534	0.26199	-4.21903	2.45355e-05	0.0016435
ENSG00000100292	HMOX1	1870.28	-1.10957	0.244985	-4.52912	5.92289e-06	0.000615744
ENSG00000172349	IL16	142.059	-1.11084	0.372811	-2.97963	0.002886	0.0366604
ENSG00000187608	ISG15	643.083	-1.12037	0.339044	-3.30448	0.000951528	0.0173911
ENSG00000138964	PARVG	176.884	-1.12063	0.264419	-4.2381	2.25423e-05	0.00153898
ENSG00000090382	LYZ	510.023	-1.12656	0.181984	-6.19045	5.99929e-10	3.54367e-07
ENSG00000025708	TYMP	505.389	-1.13275	0.2048	-5.531	3.18402e-08	1.08885e-05
ENSG00000129538	RNASE1	360.912	-1.14576	0.231387	-4.95172	7.35608e-07	0.00013854
ENSG00000178038	ALS2CL	80.2846	-1.15512	0.388191	-2.97566	0.00292364	0.0367789
ENSG00000132359	RAP1GAP2	66.9434	-1.15862	0.338725	-3.42054	0.000624972	0.0135301
ENSG00000198276	UCKL1	1418.55	-1.18141	0.292411	-4.04024	5.33973e-05	0.00284672
ENSG00000008516	MMP25	163.129	-1.18147	0.2301	-5.13458	2.82772e-07	6.22818e-05
ENSG00000103490	PYCARD	70.906	-1.19511	0.28987	-4.12291	3.7412e-05	0.00225078
ENSG00000196421	LINC00176	131.627	-1.25118	0.220816	-5.66614	1.46049e-08	5.75123e-06
ENSG00000171700	RGS19	120.094	-1.25272	0.334705	-3.74276	0.000182009	0.0062892
ENSG00000261512	RP11-46D6.1	64.9928	-1.2547	0.442578	-2.83498	0.00458288	0.0489594
ENSG00000198246	SLC29A3	101.789	-1.25848	0.336358	-3.74148	0.000182941	0.0062892
ENSG00000241978	AKAP2	74.8271	-1.30493	0.360086	-3.62393	0.000290164	0.00814737
ENSG00000133454	MYO18B	181.078	-1.33969	0.343413	-3.90111	9.57536e-05	0.00402692
ENSG00000089127	OAS1	102.445	-1.36759	0.412132	-3.31832	0.000905605	0.0168775
ENSG00000143515	ATP8B2	310.932	-1.39778	0.469731	-2.97571	0.00292308	0.0367789
ENSG00000019582	CD74	561.099	-1.4041	0.209389	-6.70568	2.00466e-11	2.00389e-08
ENSG00000185201	IFITM2	407.349	-1.48836	0.268188	-5.54968	2.86197e-08	1.00517e-05
ENSG00000147081	AKAP4	63.9207	-1.50712	0.523145	-2.88089	0.00396552	0.0446164
ENSG00000105122	RASAL3	314.534	-1.57472	0.244524	-6.43996	1.19507e-10	7.76496e-08
ENSG00000129991	TNNI3	510.802	-1.68672	0.402952	-4.18591	2.84025e-05	0.00185472
ENSG00000160932	LY6E	254.714	-1.78907	0.412777	-4.33424	1.46267e-05	0.00116985
ENSG00000177575	CD163	80.2903	-1.82072	0.524748	-3.4697	0.000521037	0.0121368
ENSG00000230615	RP5-1198O20.4	138.813	-1.92102	0.570303	-3.36843	0.000755988	0.0152332
ENSG00000156206	CFAP161	86.065	-1.9668	0.632622	-3.10897	0.00187742	0.0271963
ENSG00000204287	HLA-DRA	63.8563	-1.999	0.326389	-6.1246	9.09117e-10	5.13651e-07
ENSG00000228252	COL6A4P2	188.644	-2.20986	0.513085	-4.307	1.65486e-05	0.00125063
ENSG00000010327	STAB1	201.615	-2.34743	0.395828	-5.93043	3.02149e-09	1.4023e-06
ENSG00000088827	SIGLEC1	67.4561	-2.54942	0.468557	-5.44102	5.29771e-08	1.72109e-05
ENSG00000247324	RP11-510M2.2	82.7744	-2.57704	0.716292	-3.59774	0.000320992	0.00885623
ENSG00000170458	CD14	91.2092	-2.64955	0.380418	-6.96483	3.28803e-12	3.56066e-09
ENSG00000152763	WDR78	116.532	-3.51256	0.654327	-5.36821	7.95222e-08	2.29642e-05
ENSG00000118785	SPP1	150.926	-4.04712	0.57226	-7.07218	1.52518e-12	1.98198e-09
